# Supplementary material for: Crystal structure of (E)-2-(4-meth­oxy­styr­yl)-3-methyl-1-phenyl­sulfonyl-1H-indole
Source: Acta Crystallogr E Crystallogr Commun. 2015 Sep 12;71(Pt 10):o723–4. doi: 10.1107/S2056989015016631 (PMC4647445; doi:10.1107/S2056989015016631)
Supplement: Supplementary file 1 [file e-71-0o723-sup1.cif]

##############################################################################
#                                                                            #
# This CIF contains the data in a paper accepted for publication in          #
# Acta Crystallographica Section E. It conforms to the requirements of       #
# Notes for Authors for Acta Crystallographica Section E, and has been       #
# peer reviewed under the auspices of the IUCr Commission on Journals.       #
#                                                                            #
# Full details of the Crystallographic Information File format               #
# are given in the paper "The Crystallographic Information File (CIF):       #
# a New Standard Archive File for Crystallography" by S. R. Hall, F. H.      #
# Allen and I. D. Brown [Acta Cryst. (1991), A47, 655-685].                  #
#                                                                            #
# The current version of the core CIF dictionary is obtainable from          #
# ftp://ftp.iucr.org/pub/cif_core.dic.                                       #
#                                                                            #
# Software is freely available for graphical display of the structure(s)     #
# in this CIF. For information consult the CIF software page                 #
# http://www.iucr.org/resources/cif/software.                                #
#                                                                            #
# This file may be used for bona fide research purposes within the           #
# scientific community so long as proper attribution is given to the journal # 
# article from which it was obtained.                                        #
#                                                                            #
##############################################################################
data_global
_audit_creation_method     SHELXL97
_journal_date_recd_electronic     2015-09-04
_journal_date_accepted     2015-09-06
_journal_name_full     'Acta Crystallographica, Section E'
_journal_year     2015
_journal_volume     71
_journal_issue     10
_journal_page_first     o723
_journal_page_last     o724
_journal_paper_category     HO
_journal_paper_doi     10.1107/S2056989015016631
_journal_coeditor_code     HB7496
_publ_contact_author_name     'G. Chakkaravarthi'
_publ_contact_author_address
;
Department of Physics
CPCL Polytechnic College
Chennai 600 068
India
;
_publ_contact_author_email
                             'chakkaravarthi_2005@yahoo.com, ryamuna1@gmail.com'
_publ_contact_author_fax     ?
_publ_contact_author_phone     '09940334668'
_publ_section_title
;
Crystal structure of
(<i>E</i>)-2-(4-methoxystyryl)-3-methyl-1-phenylsulfonyl-1<i>H</i>-indole
;
loop_
    _publ_author_name
    _publ_author_address
    'M. Umadevi'
;
Research and Development Centre,
Bharathiar University
Coimbatore 641 046
India
Department of Chemistry,
Pallavan College of Engineering,
Kanchipuram 631 502,
India
;
    'P. Raju'
;
Department of Organic Chemistry,
University of Madras,
Guindy Campus, Chennai 600 025,
India
;
    'R. Yamuna'
;
Department of Sciences, Chemistry and Materials Research Lab,
Amrita Vishwa Vidyapeetham University,
Ettimadai, Coimbatore 641 112,
India
;
    'A. K. Mohanakrishnan'
;
Department of Organic Chemistry,
University of Madras,
Guindy Campus, Chennai 600 025,
India
;
    'G. Chakkaravarthi'
;
Department of Physics,
CPCL Polytechnic College,
Chennai 600 068,
India
;
_publ_section_synopsis     .
data_I
_audit_creation_method     SHELXL-97
_database_code_depnum_ccdc_archive     'CCDC 1422542'
_chemical_name_systematic
;
(<i>E</i>)-2-(4-Methoxystyryl)-3-methyl-1-phenylsulfonyl-1<i>H</i>-indole
;
_chemical_name_common     ?
_chemical_formula_moiety     'C24 H21 N O3 S'
_chemical_formula_sum     'C24 H21 N O3 S'
_chemical_formula_iupac     'C24 H21 N O3 S'
_chemical_formula_weight     403.48
_chemical_melting_point     ?
_symmetry_cell_setting     monoclinic
_symmetry_space_group_name_H-M     'C2/c'
_symmetry_space_group_name_Hall     '-C 2yc'
loop_
    _symmetry_equiv_pos_as_xyz
    'x, y, z'
    '-x, y, -z+1/2'
    'x+1/2, y+1/2, z'
    '-x+1/2, y+1/2, -z+1/2'
    '-x, -y, -z'
    'x, -y, z-1/2'
    '-x+1/2, -y+1/2, -z'
    'x+1/2, -y+1/2, z-1/2'
_cell_length_a     27.373(4)
_cell_length_b     12.7232(16)
_cell_length_c     12.0881(13)
_cell_angle_alpha     90.00
_cell_angle_beta     102.827(6)
_cell_angle_gamma     90.00
_cell_volume     4104.9(9)
_cell_formula_units_Z     8
_cell_measurement_reflns_used     5639
_cell_measurement_theta_min     2.59
_cell_measurement_theta_max     24.59
_cell_measurement_temperature     295(2)
_exptl_crystal_description     block
_exptl_crystal_colour     colourless
_exptl_crystal_size_max     0.28
_exptl_crystal_size_mid     0.24
_exptl_crystal_size_min     0.20
_exptl_crystal_density_diffrn     1.306
_exptl_crystal_density_meas     ?
_exptl_crystal_density_method     'not measured'
_exptl_crystal_F_000     1696
_exptl_absorpt_coefficient_mu     0.183
_exptl_absorpt_correction_type     multi-scan
_exptl_absorpt_process_details
;
(SADABS; Sheldrick, 1996)
;
_exptl_absorpt_correction_T_min     0.9506
_exptl_absorpt_correction_T_max     0.9643
_exptl_special_details     ?
_diffrn_ambient_temperature     295(2)
_diffrn_radiation_type     MoK\a
_diffrn_radiation_wavelength     0.71073
_diffrn_radiation_source     'fine-focus sealed tube'
_diffrn_radiation_monochromator     graphite
_diffrn_measurement_device_type     'Bruker Kappa APEXII CCD'
_diffrn_measurement_method     '\w and \f scan'
_diffrn_detector_area_resol_mean     ?
_diffrn_reflns_number     26597
_diffrn_reflns_av_R_equivalents     0.1201
_diffrn_reflns_av_sigmaI/netI     0.0768
_diffrn_reflns_theta_min     2.35
_diffrn_reflns_theta_max     27.90
_diffrn_reflns_theta_full     27.90
_diffrn_measured_fraction_theta_max     0.993
_diffrn_measured_fraction_theta_full     0.993
_diffrn_reflns_limit_h_min     -36
_diffrn_reflns_limit_h_max     35
_diffrn_reflns_limit_k_min     -16
_diffrn_reflns_limit_k_max     16
_diffrn_reflns_limit_l_min     -15
_diffrn_reflns_limit_l_max     15
_diffrn_standards_number     0
_diffrn_standards_interval_count     ?
_diffrn_standards_interval_time     0
_diffrn_standards_decay_%     ?
_refine_special_details
;
Refinement of <i>F</i>^2^ against ALL reflections. The weighted <i>R</i>-factor
<i>wR</i> and goodness of fit <i>S</i> are based on <i>F</i>^2^, conventional
<i>R</i>-factors <i>R</i> are based on <i>F</i>, with <i>F</i> set to zero for
negative <i>F</i>^2^. The threshold expression of <i>F</i>^2^ >
\s(<i>F</i>^2^) is used only for calculating <i>R</i>-factors(gt) <i>etc</i>.
and is not relevant to the choice of reflections for refinement.
<i>R</i>-factors based on <i>F</i>^2^ are statistically about twice as large
as those based on <i>F</i>, and <i>R</i>- factors based on ALL data will be
even larger.
;
_reflns_number_total     4852
_reflns_number_gt     2432
_reflns_threshold_expression     I>2\s(I)
_refine_ls_structure_factor_coef     Fsqd
_refine_ls_matrix_type     full
_refine_ls_R_factor_all     0.1438
_refine_ls_R_factor_gt     0.0643
_refine_ls_wR_factor_gt     0.1686
_refine_ls_wR_factor_ref     0.2306
_refine_ls_goodness_of_fit_ref     1.003
_refine_ls_restrained_S_all     1.003
_refine_ls_number_reflns     4852
_refine_ls_number_parameters     264
_refine_ls_number_restraints     0
_refine_ls_hydrogen_treatment     constr
_refine_ls_weighting_scheme     calc
_refine_ls_weighting_details
         'calc w=1/[\s^2^(Fo^2^)+(0.1090P)^2^+3.4059P] where P=(Fo^2^+2Fc^2^)/3'
_atom_sites_solution_hydrogens     geom
_atom_sites_solution_primary     direct
_atom_sites_solution_secondary     difmap
_refine_ls_shift/su_max     0.000
_refine_ls_shift/su_mean     0.000
_refine_diff_density_max     0.283
_refine_diff_density_min     -0.374
_refine_ls_extinction_method     none
_refine_ls_extinction_coef     ?
loop_
    _atom_type_symbol
    _atom_type_description
    _atom_type_scat_dispersion_real
    _atom_type_scat_dispersion_imag
    _atom_type_scat_source
    'C' 'C' 0.0033 0.0016
                         'International Tables Vol C Tables 4.2.6.8 and 6.1.1.4'
    'H' 'H' 0.0000 0.0000
                         'International Tables Vol C Tables 4.2.6.8 and 6.1.1.4'
    'N' 'N' 0.0061 0.0033
                         'International Tables Vol C Tables 4.2.6.8 and 6.1.1.4'
    'O' 'O' 0.0106 0.0060
                         'International Tables Vol C Tables 4.2.6.8 and 6.1.1.4'
    'S' 'S' 0.1246 0.1234
                         'International Tables Vol C Tables 4.2.6.8 and 6.1.1.4'
_computing_data_collection
;
APEX2 (Bruker, 2004)
;
_computing_cell_refinement
;
SAINT (Bruker, 2004)
;
_computing_data_reduction
;
SAINT (Bruker, 2004)
;
_computing_structure_solution
;
SHELXS97 (Sheldrick, 2008)
;
_computing_structure_refinement
;
SHELXL97 (Sheldrick, 2008)
;
_computing_molecular_graphics
;
PLATON (Spek, 2009)
;
_computing_publication_material
;
SHELXL97 (Sheldrick, 2008) and PLATON (Spek, 2009)
;
loop_
    _atom_site_type_symbol
    _atom_site_label
    _atom_site_fract_x
    _atom_site_fract_y
    _atom_site_fract_z
    _atom_site_U_iso_or_equiv
    _atom_site_adp_type
    _atom_site_calc_flag
    _atom_site_refinement_flags
    _atom_site_occupancy
    _atom_site_symmetry_multiplicity
    _atom_site_disorder_assembly
    _atom_site_disorder_group
    C C1 0.40832(12) 0.0851(3) 0.4987(3) 0.0558(9) Uani d . 1 1 . .
    C C2 0.44297(16) 0.1492(3) 0.5659(4) 0.0830(12) Uani d . 1 1 . .
    H H2 0.4371 0.1778 0.6326 0.100 Uiso calc R 1 1 . .
    C C3 0.48806(19) 0.1704(4) 0.5304(7) 0.117(2) Uani d . 1 1 . .
    H H3 0.5124 0.2133 0.5741 0.140 Uiso calc R 1 1 . .
    C C4 0.4957(2) 0.1274(5) 0.4313(7) 0.121(2) Uani d . 1 1 . .
    H H4 0.5254 0.1412 0.4083 0.145 Uiso calc R 1 1 . .
    C C5 0.4609(2) 0.0657(5) 0.3678(5) 0.1072(18) Uani d . 1 1 . .
    H H5 0.4667 0.0369 0.3011 0.129 Uiso calc R 1 1 . .
    C C6 0.41692(15) 0.0444(3) 0.3994(3) 0.0697(10) Uani d . 1 1 . .
    H H6 0.3928 0.0024 0.3536 0.084 Uiso calc R 1 1 . .
    C C7 0.30101(11) 0.1982(2) 0.3861(3) 0.0467(7) Uani d . 1 1 . .
    C C8 0.29070(13) 0.1401(3) 0.2867(3) 0.0583(9) Uani d . 1 1 . .
    H H8 0.2952 0.0676 0.2882 0.070 Uiso calc R 1 1 . .
    C C9 0.27364(14) 0.1922(4) 0.1857(3) 0.0712(11) Uani d . 1 1 . .
    H H9 0.2671 0.1542 0.1183 0.085 Uiso calc R 1 1 . .
    C C10 0.26607(15) 0.2987(4) 0.1820(3) 0.0748(11) Uani d . 1 1 . .
    H H10 0.2537 0.3314 0.1126 0.090 Uiso calc R 1 1 . .
    C C11 0.27647(13) 0.3574(3) 0.2794(3) 0.0642(10) Uani d . 1 1 . .
    H H11 0.2713 0.4297 0.2761 0.077 Uiso calc R 1 1 . .
    C C12 0.29493(11) 0.3081(3) 0.3841(3) 0.0496(8) Uani d . 1 1 . .
    C C13 0.31014(12) 0.3465(2) 0.4972(3) 0.0516(8) Uani d . 1 1 . .
    C C14 0.32558(11) 0.2641(2) 0.5673(3) 0.0480(8) Uani d . 1 1 . .
    C C15 0.30517(15) 0.4586(3) 0.5297(4) 0.0736(11) Uani d . 1 1 . .
    H H15A 0.3076 0.4632 0.6100 0.110 Uiso calc R 1 1 . .
    H H15B 0.2732 0.4853 0.4902 0.110 Uiso calc R 1 1 . .
    H H15C 0.3314 0.4994 0.5097 0.110 Uiso calc R 1 1 . .
    C C16 0.34235(13) 0.2629(3) 0.6895(3) 0.0537(8) Uani d . 1 1 . .
    H H16 0.3298 0.2110 0.7298 0.064 Uiso calc R 1 1 . .
    C C17 0.37458(13) 0.3316(3) 0.7474(3) 0.0556(8) Uani d . 1 1 . .
    H H17 0.3887 0.3794 0.7054 0.067 Uiso calc R 1 1 . .
    C C18 0.38995(12) 0.3393(3) 0.8702(3) 0.0534(8) Uani d . 1 1 . .
    C C19 0.42576(14) 0.4133(3) 0.9200(3) 0.0675(10) Uani d . 1 1 . .
    H H19 0.4405 0.4553 0.8736 0.081 Uiso calc R 1 1 . .
    C C20 0.43979(15) 0.4256(3) 1.0354(3) 0.0734(11) Uani d . 1 1 . .
    H H20 0.4635 0.4762 1.0657 0.088 Uiso calc R 1 1 . .
    C C21 0.41924(13) 0.3642(3) 1.1070(3) 0.0619(9) Uani d . 1 1 . .
    C C22 0.38457(12) 0.2888(3) 1.0604(3) 0.0589(9) Uani d . 1 1 . .
    H H22 0.3707 0.2457 1.1075 0.071 Uiso calc R 1 1 . .
    C C23 0.37042(13) 0.2769(3) 0.9445(3) 0.0602(9) Uani d . 1 1 . .
    H H23 0.3470 0.2255 0.9148 0.072 Uiso calc R 1 1 . .
    C C24 0.4123(2) 0.3287(4) 1.2952(4) 0.1073(17) Uani d . 1 1 . .
    H H24A 0.3772 0.3454 1.2805 0.161 Uiso calc R 1 1 . .
    H H24B 0.4278 0.3481 1.3717 0.161 Uiso calc R 1 1 . .
    H H24C 0.4164 0.2547 1.2852 0.161 Uiso calc R 1 1 . .
    N N1 0.31802(9) 0.16882(19) 0.5006(2) 0.0477(7) Uani d . 1 1 . .
    O O1 0.32587(9) -0.02048(17) 0.4661(2) 0.0633(7) Uani d . 1 1 . .
    O O2 0.35975(11) 0.0507(2) 0.65544(19) 0.0733(8) Uani d . 1 1 . .
    O O3 0.43465(10) 0.3842(3) 1.2199(2) 0.0862(9) Uani d . 1 1 . .
    S S1 0.35144(3) 0.06038(6) 0.53598(7) 0.0512(3) Uani d . 1 1 . .
loop_
    _atom_site_aniso_label
    _atom_site_aniso_U_11
    _atom_site_aniso_U_22
    _atom_site_aniso_U_33
    _atom_site_aniso_U_12
    _atom_site_aniso_U_13
    _atom_site_aniso_U_23
    C1 0.0529(19) 0.0443(19) 0.068(2) 0.0044(15) 0.0089(17) 0.0051(16)
    C2 0.071(3) 0.058(3) 0.112(3) 0.002(2) 0.005(2) -0.013(2)
    C3 0.064(3) 0.071(3) 0.204(7) -0.011(2) 0.008(4) 0.002(4)
    C4 0.082(4) 0.097(4) 0.199(7) 0.008(3) 0.065(4) 0.028(4)
    C5 0.088(3) 0.114(4) 0.138(5) 0.007(3) 0.064(3) 0.021(4)
    C6 0.066(2) 0.076(3) 0.071(3) 0.0089(19) 0.0230(19) 0.004(2)
    C7 0.0452(17) 0.0462(19) 0.0502(19) 0.0007(14) 0.0141(14) 0.0035(15)
    C8 0.065(2) 0.048(2) 0.061(2) -0.0047(16) 0.0105(17) -0.0074(17)
    C9 0.078(3) 0.081(3) 0.051(2) -0.007(2) 0.0066(19) 0.001(2)
    C10 0.079(3) 0.074(3) 0.068(3) -0.003(2) 0.009(2) 0.017(2)
    C11 0.063(2) 0.053(2) 0.076(3) 0.0011(17) 0.0119(19) 0.016(2)
    C12 0.0437(17) 0.0437(19) 0.063(2) 0.0011(14) 0.0156(15) 0.0046(16)
    C13 0.0476(18) 0.0409(19) 0.069(2) 0.0003(14) 0.0194(16) -0.0030(17)
    C14 0.0498(18) 0.0418(18) 0.057(2) -0.0044(14) 0.0227(15) -0.0097(15)
    C15 0.075(3) 0.044(2) 0.102(3) 0.0026(18) 0.021(2) -0.008(2)
    C16 0.063(2) 0.047(2) 0.057(2) -0.0032(16) 0.0262(17) -0.0063(15)
    C17 0.059(2) 0.053(2) 0.056(2) -0.0041(16) 0.0173(16) -0.0039(16)
    C18 0.0542(19) 0.046(2) 0.062(2) -0.0012(15) 0.0176(16) -0.0080(16)
    C19 0.074(2) 0.067(2) 0.066(2) -0.018(2) 0.026(2) -0.0078(19)
    C20 0.068(2) 0.079(3) 0.074(3) -0.025(2) 0.018(2) -0.019(2)
    C21 0.057(2) 0.066(2) 0.062(2) 0.0018(18) 0.0109(18) -0.0069(19)
    C22 0.057(2) 0.057(2) 0.063(2) -0.0004(17) 0.0147(17) 0.0087(18)
    C23 0.058(2) 0.050(2) 0.071(2) -0.0051(16) 0.0119(18) -0.0014(18)
    C24 0.148(5) 0.098(4) 0.067(3) -0.013(3) 0.005(3) 0.018(3)
    N1 0.0532(15) 0.0406(15) 0.0509(16) -0.0033(12) 0.0149(12) -0.0032(12)
    O1 0.0731(16) 0.0360(13) 0.0815(17) -0.0048(11) 0.0189(13) -0.0054(11)
    O2 0.113(2) 0.0603(16) 0.0497(15) 0.0094(14) 0.0244(14) 0.0132(12)
    O3 0.0832(19) 0.109(2) 0.0646(18) -0.0207(17) 0.0131(15) -0.0117(16)
    S1 0.0654(6) 0.0367(5) 0.0536(5) 0.0005(4) 0.0176(4) 0.0033(4)
_geom_special_details
;
All e.s.d.'s (except the e.s.d. in the dihedral angle between two l.s. planes)
are estimated using the full covariance matrix. The cell e.s.d.'s are taken
into account individually in the estimation of e.s.d.'s in distances, angles
and torsion angles; correlations between e.s.d.'s in cell parameters are only
used when they are defined by crystal symmetry. An approximate (isotropic)
treatment of cell e.s.d.'s is used for estimating e.s.d.'s involving l.s.
planes.
;
loop_
    _geom_bond_atom_site_label_1
    _geom_bond_atom_site_label_2
    _geom_bond_site_symmetry_2
    _geom_bond_distance
    _geom_bond_publ_flag
    C1 C2 . 1.372(5) ?
    C1 C6 . 1.375(5) ?
    C1 S1 . 1.742(4) ?
    C2 C3 . 1.420(7) ?
    C2 H2 . 0.9300 ?
    C3 C4 . 1.375(8) ?
    C3 H3 . 0.9300 ?
    C4 C5 . 1.337(8) ?
    C4 H4 . 0.9300 ?
    C5 C6 . 1.369(6) ?
    C5 H5 . 0.9300 ?
    C6 H6 . 0.9300 ?
    C7 C8 . 1.386(4) ?
    C7 C12 . 1.407(5) ?
    C7 N1 . 1.409(4) ?
    C8 C9 . 1.377(5) ?
    C8 H8 . 0.9300 ?
    C9 C10 . 1.370(6) ?
    C9 H9 . 0.9300 ?
    C10 C11 . 1.370(5) ?
    C10 H10 . 0.9300 ?
    C11 C12 . 1.403(5) ?
    C11 H11 . 0.9300 ?
    C12 C13 . 1.424(5) ?
    C13 C14 . 1.355(4) ?
    C13 C15 . 1.494(5) ?
    C14 N1 . 1.446(4) ?
    C14 C16 . 1.447(4) ?
    C15 H15A . 0.9600 ?
    C15 H15B . 0.9600 ?
    C15 H15C . 0.9600 ?
    C16 C17 . 1.326(4) ?
    C16 H16 . 0.9300 ?
    C17 C18 . 1.454(5) ?
    C17 H17 . 0.9300 ?
    C18 C23 . 1.391(5) ?
    C18 C19 . 1.395(5) ?
    C19 C20 . 1.372(5) ?
    C19 H19 . 0.9300 ?
    C20 C21 . 1.376(5) ?
    C20 H20 . 0.9300 ?
    C21 O3 . 1.359(4) ?
    C21 C22 . 1.379(5) ?
    C22 C23 . 1.377(5) ?
    C22 H22 . 0.9300 ?
    C23 H23 . 0.9300 ?
    C24 O3 . 1.396(5) ?
    C24 H24A . 0.9600 ?
    C24 H24B . 0.9600 ?
    C24 H24C . 0.9600 ?
    N1 S1 . 1.658(3) ?
    O1 S1 . 1.414(2) ?
    O2 S1 . 1.416(2) ?
loop_
    _geom_angle_atom_site_label_1
    _geom_angle_atom_site_label_2
    _geom_angle_atom_site_label_3
    _geom_angle_site_symmetry_1
    _geom_angle_site_symmetry_3
    _geom_angle
    _geom_angle_publ_flag
    C2 C1 C6 . . 120.7(4) ?
    C2 C1 S1 . . 119.6(3) ?
    C6 C1 S1 . . 119.6(3) ?
    C1 C2 C3 . . 117.8(5) ?
    C1 C2 H2 . . 121.1 ?
    C3 C2 H2 . . 121.1 ?
    C4 C3 C2 . . 120.0(5) ?
    C4 C3 H3 . . 120.0 ?
    C2 C3 H3 . . 120.0 ?
    C5 C4 C3 . . 120.4(5) ?
    C5 C4 H4 . . 119.8 ?
    C3 C4 H4 . . 119.8 ?
    C4 C5 C6 . . 121.0(5) ?
    C4 C5 H5 . . 119.5 ?
    C6 C5 H5 . . 119.5 ?
    C5 C6 C1 . . 120.1(5) ?
    C5 C6 H6 . . 120.0 ?
    C1 C6 H6 . . 120.0 ?
    C8 C7 C12 . . 121.0(3) ?
    C8 C7 N1 . . 132.0(3) ?
    C12 C7 N1 . . 107.0(3) ?
    C9 C8 C7 . . 118.4(3) ?
    C9 C8 H8 . . 120.8 ?
    C7 C8 H8 . . 120.8 ?
    C10 C9 C8 . . 121.6(4) ?
    C10 C9 H9 . . 119.2 ?
    C8 C9 H9 . . 119.2 ?
    C9 C10 C11 . . 120.7(4) ?
    C9 C10 H10 . . 119.7 ?
    C11 C10 H10 . . 119.7 ?
    C10 C11 C12 . . 119.7(4) ?
    C10 C11 H11 . . 120.2 ?
    C12 C11 H11 . . 120.2 ?
    C11 C12 C7 . . 118.6(3) ?
    C11 C12 C13 . . 133.0(3) ?
    C7 C12 C13 . . 108.4(3) ?
    C14 C13 C12 . . 108.6(3) ?
    C14 C13 C15 . . 127.4(3) ?
    C12 C13 C15 . . 123.8(3) ?
    C13 C14 N1 . . 108.3(3) ?
    C13 C14 C16 . . 129.2(3) ?
    N1 C14 C16 . . 122.3(3) ?
    C13 C15 H15A . . 109.5 ?
    C13 C15 H15B . . 109.5 ?
    H15A C15 H15B . . 109.5 ?
    C13 C15 H15C . . 109.5 ?
    H15A C15 H15C . . 109.5 ?
    H15B C15 H15C . . 109.5 ?
    C17 C16 C14 . . 123.7(3) ?
    C17 C16 H16 . . 118.2 ?
    C14 C16 H16 . . 118.2 ?
    C16 C17 C18 . . 126.3(3) ?
    C16 C17 H17 . . 116.9 ?
    C18 C17 H17 . . 116.9 ?
    C23 C18 C19 . . 116.1(3) ?
    C23 C18 C17 . . 123.7(3) ?
    C19 C18 C17 . . 120.2(3) ?
    C20 C19 C18 . . 121.8(3) ?
    C20 C19 H19 . . 119.1 ?
    C18 C19 H19 . . 119.1 ?
    C19 C20 C21 . . 120.9(4) ?
    C19 C20 H20 . . 119.5 ?
    C21 C20 H20 . . 119.5 ?
    O3 C21 C20 . . 116.5(3) ?
    O3 C21 C22 . . 124.9(3) ?
    C20 C21 C22 . . 118.6(3) ?
    C23 C22 C21 . . 120.3(3) ?
    C23 C22 H22 . . 119.9 ?
    C21 C22 H22 . . 119.9 ?
    C22 C23 C18 . . 122.2(3) ?
    C22 C23 H23 . . 118.9 ?
    C18 C23 H23 . . 118.9 ?
    O3 C24 H24A . . 109.5 ?
    O3 C24 H24B . . 109.5 ?
    H24A C24 H24B . . 109.5 ?
    O3 C24 H24C . . 109.5 ?
    H24A C24 H24C . . 109.5 ?
    H24B C24 H24C . . 109.5 ?
    C7 N1 C14 . . 107.5(2) ?
    C7 N1 S1 . . 121.2(2) ?
    C14 N1 S1 . . 123.5(2) ?
    C21 O3 C24 . . 118.4(3) ?
    O1 S1 O2 . . 119.45(15) ?
    O1 S1 N1 . . 106.24(14) ?
    O2 S1 N1 . . 106.86(14) ?
    O1 S1 C1 . . 109.21(16) ?
    O2 S1 C1 . . 109.19(17) ?
    N1 S1 C1 . . 104.87(14) ?
loop_
    _geom_torsion_atom_site_label_1
    _geom_torsion_atom_site_label_2
    _geom_torsion_atom_site_label_3
    _geom_torsion_atom_site_label_4
    _geom_torsion_site_symmetry_1
    _geom_torsion_site_symmetry_2
    _geom_torsion_site_symmetry_3
    _geom_torsion_site_symmetry_4
    _geom_torsion
    _geom_torsion_publ_flag
    C6 C1 C2 C3 . . . . -1.1(6) ?
    S1 C1 C2 C3 . . . . -177.7(3) ?
    C1 C2 C3 C4 . . . . 0.2(7) ?
    C2 C3 C4 C5 . . . . 0.2(9) ?
    C3 C4 C5 C6 . . . . 0.3(9) ?
    C4 C5 C6 C1 . . . . -1.1(7) ?
    C2 C1 C6 C5 . . . . 1.5(6) ?
    S1 C1 C6 C5 . . . . 178.2(3) ?
    C12 C7 C8 C9 . . . . -0.9(5) ?
    N1 C7 C8 C9 . . . . 179.2(3) ?
    C7 C8 C9 C10 . . . . -1.0(6) ?
    C8 C9 C10 C11 . . . . 1.6(6) ?
    C9 C10 C11 C12 . . . . -0.2(6) ?
    C10 C11 C12 C7 . . . . -1.7(5) ?
    C10 C11 C12 C13 . . . . 178.2(3) ?
    C8 C7 C12 C11 . . . . 2.2(5) ?
    N1 C7 C12 C11 . . . . -177.8(3) ?
    C8 C7 C12 C13 . . . . -177.7(3) ?
    N1 C7 C12 C13 . . . . 2.2(3) ?
    C11 C12 C13 C14 . . . . -179.4(3) ?
    C7 C12 C13 C14 . . . . 0.5(4) ?
    C11 C12 C13 C15 . . . . 5.1(6) ?
    C7 C12 C13 C15 . . . . -175.0(3) ?
    C12 C13 C14 N1 . . . . -3.0(3) ?
    C15 C13 C14 N1 . . . . 172.2(3) ?
    C12 C13 C14 C16 . . . . -177.1(3) ?
    C15 C13 C14 C16 . . . . -1.8(5) ?
    C13 C14 C16 C17 . . . . -45.6(5) ?
    N1 C14 C16 C17 . . . . 141.1(3) ?
    C14 C16 C17 C18 . . . . 175.1(3) ?
    C16 C17 C18 C23 . . . . -3.2(5) ?
    C16 C17 C18 C19 . . . . 177.6(3) ?
    C23 C18 C19 C20 . . . . -1.8(5) ?
    C17 C18 C19 C20 . . . . 177.5(3) ?
    C18 C19 C20 C21 . . . . 0.7(6) ?
    C19 C20 C21 O3 . . . . -178.4(4) ?
    C19 C20 C21 C22 . . . . 0.8(6) ?
    O3 C21 C22 C23 . . . . 178.1(3) ?
    C20 C21 C22 C23 . . . . -1.1(5) ?
    C21 C22 C23 C18 . . . . -0.1(5) ?
    C19 C18 C23 C22 . . . . 1.5(5) ?
    C17 C18 C23 C22 . . . . -177.7(3) ?
    C8 C7 N1 C14 . . . . 175.9(3) ?
    C12 C7 N1 C14 . . . . -4.0(3) ?
    C8 C7 N1 S1 . . . . 25.9(4) ?
    C12 C7 N1 S1 . . . . -154.0(2) ?
    C13 C14 N1 C7 . . . . 4.5(3) ?
    C16 C14 N1 C7 . . . . 179.0(3) ?
    C13 C14 N1 S1 . . . . 153.6(2) ?
    C16 C14 N1 S1 . . . . -31.8(4) ?
    C20 C21 O3 C24 . . . . 175.7(4) ?
    C22 C21 O3 C24 . . . . -3.5(6) ?
    C7 N1 S1 O1 . . . . -48.0(3) ?
    C14 N1 S1 O1 . . . . 166.9(2) ?
    C7 N1 S1 O2 . . . . -176.6(2) ?
    C14 N1 S1 O2 . . . . 38.3(3) ?
    C7 N1 S1 C1 . . . . 67.6(3) ?
    C14 N1 S1 C1 . . . . -77.5(3) ?
    C2 C1 S1 O1 . . . . -170.2(3) ?
    C6 C1 S1 O1 . . . . 13.1(3) ?
    C2 C1 S1 O2 . . . . -37.9(3) ?
    C6 C1 S1 O2 . . . . 145.3(3) ?
    C2 C1 S1 N1 . . . . 76.3(3) ?
    C6 C1 S1 N1 . . . . -100.4(3) ?
loop_
    _geom_hbond_atom_site_label_D
    _geom_hbond_atom_site_label_H
    _geom_hbond_atom_site_label_A
    _geom_hbond_site_symmetry_A
    _geom_hbond_distance_DH
    _geom_hbond_distance_HA
    _geom_hbond_distance_DA
    _geom_hbond_angle_DHA
    _geom_hbond_publ_flag
    C6 H6 O2 6 0.93 2.46 3.249(5) 143 y
    C15 H15C Cg4 4_564 0.96 2.82 3.759(4) 167 y
    C24 H24A Cg3 1_556 0.96 2.84 3.634(6) 140 y
    C24 H24C Cg2 1_556 0.96 2.88 3.520(5) 125 y
_iucr_refine_instructions_details
;
TITL 5 in C2/c
CELL  0.71073  27.3728  12.7232  12.0881   90.000  102.827   90.000
ZERR     8.00   0.0041   0.0016   0.0013    0.000    0.006    0.000
LATT   7
SYMM  - X,   Y, 1/2 - Z
SFAC  C    H    N    O    S
UNIT  192  168  8    24   8
MERG   2
OMIT     2   0   0
OMIT     1   1   0
FMAP   2
PLAN   20
ACTA
BOND   $H
CONF
SIZE 0.20 0.24 0.28
TEMP 22
HTAB C6 O1
HTAB C8 O1
HTAB C16 O2
HTAB C6 O2_$1
EQIV $1 x, -y, -1/2+z
L.S.   4
WGHT    0.109000    3.405900
FVAR       0.07107
C1    1    0.408316    0.085055    0.498718    11.00000    0.05291    0.04428 =
         0.06818    0.00506    0.00895    0.00441
C2    1    0.442974    0.149189    0.565911    11.00000    0.07111    0.05846 =
         0.11238   -0.01260    0.00500    0.00237
AFIX  43
H2    2    0.437120    0.177838    0.632558    11.00000   -1.20000
AFIX   0
C3    1    0.488055    0.170375    0.530359    11.00000    0.06408    0.07114 =
         0.20412    0.00182    0.00759   -0.01064
AFIX  43
H3    2    0.512374    0.213337    0.574069    11.00000   -1.20000
AFIX   0
C4    1    0.495747    0.127353    0.431289    11.00000    0.08234    0.09711 =
         0.19897    0.02816    0.06493    0.00775
AFIX  43
H4    2    0.525353    0.141182    0.408301    11.00000   -1.20000
AFIX   0
C5    1    0.460914    0.065746    0.367794    11.00000    0.08758    0.11372 =
         0.13846    0.02058    0.06427    0.00670
AFIX  43
H5    2    0.466666    0.036933    0.301130    11.00000   -1.20000
AFIX   0
C6    1    0.416924    0.044420    0.399362    11.00000    0.06564    0.07648 =
         0.07075    0.00405    0.02296    0.00892
AFIX  43
H6    2    0.392832    0.002408    0.353574    11.00000   -1.20000
AFIX   0
C7    1    0.301009    0.198230    0.386104    11.00000    0.04522    0.04618 =
         0.05022    0.00354    0.01407    0.00068
C8    1    0.290704    0.140069    0.286717    11.00000    0.06456    0.04775 =
         0.06089   -0.00742    0.01050   -0.00470
AFIX  43
H8    2    0.295203    0.067589    0.288210    11.00000   -1.20000
AFIX   0
C9    1    0.273642    0.192189    0.185689    11.00000    0.07773    0.08088 =
         0.05139    0.00099    0.00665   -0.00707
AFIX  43
H9    2    0.267095    0.154153    0.118310    11.00000   -1.20000
AFIX   0
C10   1    0.266072    0.298693    0.181971    11.00000    0.07908    0.07426 =
         0.06771    0.01655    0.00897   -0.00323
AFIX  43
H10   2    0.253747    0.331448    0.112609    11.00000   -1.20000
AFIX   0
C11   1    0.276469    0.357450    0.279363    11.00000    0.06259    0.05282 =
         0.07569    0.01620    0.01191    0.00114
AFIX  43
H11   2    0.271310    0.429736    0.276082    11.00000   -1.20000
AFIX   0
C12   1    0.294934    0.308059    0.384057    11.00000    0.04372    0.04370 =
         0.06311    0.00461    0.01559    0.00113
C13   1    0.310139    0.346504    0.497160    11.00000    0.04757    0.04094 =
         0.06915   -0.00295    0.01939    0.00026
C14   1    0.325583    0.264137    0.567273    11.00000    0.04984    0.04178 =
         0.05736   -0.00975    0.02266   -0.00443
C15   1    0.305167    0.458627    0.529667    11.00000    0.07486    0.04405 =
         0.10238   -0.00807    0.02077    0.00262
AFIX 137
H15A  2    0.307631    0.463158    0.609993    11.00000   -1.50000
H15B  2    0.273245    0.485339    0.490190    11.00000   -1.50000
H15C  2    0.331429    0.499436    0.509707    11.00000   -1.50000
AFIX   0
C16   1    0.342350    0.262879    0.689544    11.00000    0.06319    0.04714 =
         0.05690   -0.00629    0.02616   -0.00320
AFIX  43
H16   2    0.329808    0.210965    0.729785    11.00000   -1.20000
AFIX   0
C17   1    0.374580    0.331563    0.747413    11.00000    0.05909    0.05345 =
         0.05648   -0.00394    0.01731   -0.00412
AFIX  43
H17   2    0.388717    0.379380    0.705411    11.00000   -1.20000
AFIX   0
C18   1    0.389947    0.339316    0.870208    11.00000    0.05418    0.04586 =
         0.06225   -0.00799    0.01756   -0.00117
C19   1    0.425763    0.413256    0.919981    11.00000    0.07392    0.06712 =
         0.06642   -0.00783    0.02611   -0.01752
AFIX  43
H19   2    0.440536    0.455332    0.873614    11.00000   -1.20000
AFIX   0
C20   1    0.439792    0.425610    1.035437    11.00000    0.06815    0.07885 =
         0.07416   -0.01943    0.01783   -0.02486
AFIX  43
H20   2    0.463530    0.476201    1.065717    11.00000   -1.20000
AFIX   0
C21   1    0.419238    0.364213    1.107046    11.00000    0.05675    0.06591 =
         0.06211   -0.00693    0.01089    0.00176
C22   1    0.384567    0.288769    1.060434    11.00000    0.05664    0.05730 =
         0.06343    0.00869    0.01466   -0.00042
AFIX  43
H22   2    0.370680    0.245696    1.107523    11.00000   -1.20000
AFIX   0
C23   1    0.370417    0.276933    0.944458    11.00000    0.05825    0.05025 =
         0.07081   -0.00136    0.01186   -0.00514
AFIX  43
H23   2    0.347019    0.225505    0.914803    11.00000   -1.20000
AFIX   0
C24   1    0.412272    0.328750    1.295185    11.00000    0.14754    0.09811 =
         0.06748    0.01820    0.00534   -0.01329
AFIX 137
H24A  2    0.377210    0.345362    1.280472    11.00000   -1.50000
H24B  2    0.427824    0.348083    1.371661    11.00000   -1.50000
H24C  2    0.416390    0.254674    1.285194    11.00000   -1.50000
AFIX   0
N1    3    0.318022    0.168820    0.500560    11.00000    0.05322    0.04063 =
         0.05094   -0.00322    0.01494   -0.00332
O1    4    0.325869   -0.020484    0.466143    11.00000    0.07309    0.03598 =
         0.08151   -0.00542    0.01891   -0.00484
O2    4    0.359754    0.050700    0.655439    11.00000    0.11306    0.06026 =
         0.04968    0.01320    0.02437    0.00936
O3    4    0.434653    0.384200    1.219895    11.00000    0.08317    0.10919 =
         0.06457   -0.01167    0.01309   -0.02070
S1    5    0.351445    0.060378    0.535984    11.00000    0.06539    0.03673 =
         0.05359    0.00329    0.01761    0.00053
HKLF 4
REM  5 in C2/c
REM R1 =  0.0643 for   2432 Fo > 4sig(Fo)  and  0.1438 for all   4852 data
REM    264 parameters refined using      0 restraints
END
WGHT      0.1089      3.4236
REM Highest difference peak  0.283,  deepest hole -0.374,  1-sigma level  0.057
Q1    1   0.4087  0.0327  0.4967  11.00000  0.05    0.23
Q2    1   0.3401  0.0440  0.4116  11.00000  0.05    0.23
Q3    1   0.3502 -0.0209  0.5296  11.00000  0.05    0.23
Q4    1   0.5001  0.1719  0.5053  11.00000  0.05    0.22
Q5    1   0.3294 -0.0810  0.4691  11.00000  0.05    0.21
Q6    1   0.3456  0.1366  0.5358  11.00000  0.05    0.20
Q7    1   0.5616  0.0322  0.4508  11.00000  0.05    0.20
Q8    1   0.4897  0.1917  0.6083  11.00000  0.05    0.20
Q9    1   0.3178  0.1949  0.5073  11.00000  0.05    0.19
Q10   1   0.3840 -0.0159  0.6121  11.00000  0.05    0.19
Q11   1   0.3924  0.2282  1.0762  11.00000  0.05    0.19
Q12   1   0.3191  0.0649  0.3190  11.00000  0.05    0.18
Q13   1   0.3909  0.2199  1.3802  11.00000  0.05    0.18
Q14   1   0.3103 -0.0808  0.3860  11.00000  0.05    0.18
Q15   1   0.2983  0.2590  0.3776  11.00000  0.05    0.18
Q16   1   0.4489  0.1492  0.6383  11.00000  0.05    0.17
Q17   1   0.3193  0.2951  1.0016  11.00000  0.05    0.17
Q18   1   0.2124  0.0821  0.1114  11.00000  0.05    0.17
Q19   1   0.5431  0.1653  0.4856  11.00000  0.05    0.17
Q20   1   0.3114  0.4018  0.5027  11.00000  0.05    0.17
;
