# Supplementary material for: Crystal structure of (E)-2-(4-meth­oxy­styr­yl)-3-methyl-1-phenyl­sulfonyl-1H-indole
Source: Acta Crystallogr E Crystallogr Commun. 2015 Sep 12;71(Pt 10):o723–4. doi: 10.1107/S2056989015016631 (PMC4647445; doi:10.1107/S2056989015016631)
Supplement: Supplementary file 2 [file e-71-0o723-Isup2.hkl]

#
# h,k,l, Fc-squared, Fo-squared, sigma(Fo-squared) and status flag
#
data_I
_shelx_title ' 5 in C2/c'
_shelx_refln_list_code          4
_shelx_F_calc_maximum      494.64
_exptl_crystal_F_000      1696.00
_reflns_d_resolution_high  0.7595
 
loop_
 _symmetry_equiv_pos_as_xyz
 'x, y, z'
 '-x, y, -z+1/2'
 'x+1/2, y+1/2, z'
 '-x+1/2, y+1/2, -z+1/2'
 '-x, -y, -z'
 'x, -y, z-1/2'
 '-x+1/2, -y+1/2, -z'
 'x+1/2, -y+1/2, z-1/2'
 
_cell_length_a    27.3728
_cell_length_b    12.7232
_cell_length_c    12.0881
_cell_angle_alpha  90.000
_cell_angle_beta  102.827
_cell_angle_gamma  90.000
 
_shelx_F_squared_multiplier     1.000
 
loop_
 _refln_index_h
 _refln_index_k
 _refln_index_l
 _refln_F_squared_calc
 _refln_F_squared_meas
 _refln_F_squared_sigma
 _refln_observed_status
   4   0   0    41385.88    38787.16   1623.94 o
   6   0   0      732.27      861.86     39.80 o
   8   0   0    17989.36    18080.94    731.05 o
  10   0   0      606.37      688.12     47.05 o
  12   0   0      521.38      546.44     51.92 o
  14   0   0     8954.99     9264.75    330.39 o
  16   0   0     1059.93     1097.04     65.22 o
  18   0   0       56.02        5.64     16.20 o
  20   0   0        4.06        2.43     26.58 o
  22   0   0       32.58        8.45     32.45 o
  24   0   0      173.57      243.16     44.30 o
  26   0   0      326.22      325.30     45.79 o
  28   0   0        2.99      -40.41     40.41 o
  30   0   0       89.17        2.53     72.31 o
  32   0   0       11.96      -70.57     70.57 o
  34   0   0      147.88       88.41    116.03 o
   3   1   0     5932.49     6204.39    203.43 o
   5   1   0    10844.93    10282.97    272.75 o
   7   1   0    55858.52    54154.92   1474.65 o
   9   1   0     2429.14     2430.81     77.33 o
  11   1   0       72.86       46.40      6.95 o
  13   1   0     3286.00     3471.39     99.49 o
  15   1   0     1610.60     1588.61     43.02 o
  17   1   0     4200.12     4688.91    182.69 o
  19   1   0      455.73      464.19     30.98 o
  21   1   0     1672.31     1915.77     59.86 o
  23   1   0      284.65      232.77     28.76 o
  25   1   0      131.21       99.48     27.93 o
  27   1   0       31.84       -7.59     28.07 o
  29   1   0        0.63      -28.84     28.84 o
  31   1   0      184.44      126.51     60.90 o
  33   1   0      100.06       55.46     75.77 o
  35   1   0        9.19       90.06     62.37 o
   0   2   0     7913.92     7720.88    368.85 o
   2   2   0    15910.97    14206.47    331.24 o
   4   2   0     4427.81     4857.01    140.09 o
   6   2   0      400.74      232.05     18.09 o
   8   2   0     6079.15     6060.65    210.15 o
  10   2   0    10138.53    10323.71    310.20 o
  12   2   0     2634.37     2636.72     88.93 o
  14   2   0     1530.85     1711.93     52.09 o
  16   2   0     1809.42     1974.43     79.42 o
  18   2   0     1741.26     1996.15     72.38 o
  20   2   0      822.90      820.93     71.54 o
  22   2   0      146.21      128.31     24.49 o
  24   2   0      242.24      228.38     28.85 o
  26   2   0        6.57      -24.77     24.77 o
  28   2   0      204.47      196.20     43.52 o
  30   2   0       60.29       13.86     42.38 o
  32   2   0        9.04      -16.33     41.53 o
  34   2   0        6.95      -55.20     55.20 o
   1   3   0    21340.44    18545.50    675.53 o
   3   3   0    43929.57    43704.95   1090.88 o
   5   3   0    51652.61    50202.62   1496.37 o
   7   3   0      871.94      781.94     28.66 o
   9   3   0       12.59       13.35      5.94 o
  11   3   0     1387.31     1572.69     51.33 o
  13   3   0      297.02      266.81     20.82 o
  15   3   0      729.09      762.80     35.96 o
  17   3   0      104.63      115.13     18.56 o
  19   3   0      453.91      343.82     30.00 o
  21   3   0      162.86      112.44     24.14 o
  23   3   0        0.53      -20.75     20.75 o
  25   3   0      105.10       58.76     26.54 o
  27   3   0      109.43       64.94     28.90 o
  29   3   0        5.20      -27.25     27.25 o
  31   3   0       35.39      -35.19     35.19 o
  33   3   0        0.21        0.08     53.82 o
   0   4   0     7629.31     7226.02    311.00 o
   2   4   0    18298.76    17677.62    562.24 o
   4   4   0     9488.51     9876.66    254.95 o
   6   4   0    22457.90    22705.08    733.52 o
   8   4   0     1377.06     1446.93     56.88 o
  10   4   0     3281.77     3246.96    111.62 o
  12   4   0       94.50       95.09     10.32 o
  14   4   0     3320.53     3529.23    117.66 o
  16   4   0      594.00      551.90     46.61 o
  18   4   0       40.91       53.94     15.97 o
  20   4   0       67.57       55.29     20.59 o
  22   4   0        5.60      -20.82     20.82 o
  24   4   0      116.45       80.55     25.07 o
  26   4   0       11.63      -26.75     26.75 o
  28   4   0       11.99      -25.73     25.73 o
  30   4   0       29.77      -29.80     29.80 o
  32   4   0       38.68      -14.20     46.63 o
  34   4   0        6.00       38.99     71.87 o
   1   5   0      151.80      110.18      8.80 o
   3   5   0     3096.43     3290.33    101.96 o
   5   5   0     1777.13     2058.45     51.70 o
   7   5   0     7013.80     6193.24    264.85 o
   9   5   0     6850.90     6981.40    215.74 o
  11   5   0     1449.66     1542.49     51.95 o
  13   5   0      455.55      376.69     24.72 o
  15   5   0      125.42      142.91     19.80 o
  17   5   0      860.28      976.53     77.67 o
  19   5   0      268.50      227.17     20.56 o
  21   5   0      146.25      101.65     23.30 o
  23   5   0       10.22      -21.57     21.57 o
  25   5   0      206.32      199.06     48.55 o
  27   5   0       27.69      -26.15     26.15 o
  29   5   0        0.89      -37.78     37.78 o
  31   5   0        7.60      -40.18     40.18 o
  33   5   0       57.82       37.85     71.26 o
   0   6   0     2598.20     2957.29    125.01 o
   2   6   0     4180.01     4601.87    140.02 o
   4   6   0     7401.19     7594.00    255.03 o
   6   6   0        7.39       -6.55     10.25 o
   8   6   0      281.55      335.75     21.72 o
  10   6   0    11518.21    10653.18    548.53 o
  12   6   0      991.12      919.99     42.01 o
  14   6   0     2235.89     2266.52    134.64 o
  16   6   0     1692.19     1861.70     88.08 o
  18   6   0      354.42      319.67     36.49 o
  20   6   0      336.91      302.49     28.44 o
  22   6   0       46.64       26.21     22.89 o
  24   6   0        2.29      -22.59     22.59 o
  26   6   0        2.78      -26.09     26.09 o
  28   6   0       10.35      -33.21     33.21 o
  30   6   0        1.98      -42.10     42.10 o
  32   6   0       10.02      -59.43     59.43 o
   1   7   0      360.53      292.72     23.07 o
   3   7   0     1901.58     1817.73     66.69 o
   5   7   0     1848.51     1699.20     68.18 o
   7   7   0      776.56      591.51     36.44 o
   9   7   0       12.44        3.39      9.56 o
  11   7   0      820.51      689.77     54.69 o
  13   7   0      801.62      795.30     68.77 o
  15   7   0      113.66       89.30     21.40 o
  17   7   0     3982.77     4396.77    278.86 o
  19   7   0       26.65       28.42     18.91 o
  21   7   0      997.70      914.75    104.50 o
  23   7   0      245.62      304.93     47.24 o
  25   7   0        0.00      -28.73     31.47 o
  27   7   0      350.68      409.72     67.20 o
  29   7   0      192.93      140.14     52.16 o
  31   7   0        5.35       14.04     67.57 o
   0   8   0     9575.83     9625.45    569.44 o
   2   8   0      863.37      823.59     33.14 o
   4   8   0     1660.35     1364.21     59.78 o
   6   8   0      155.54      113.77     12.21 o
   8   8   0      803.43      708.12     53.67 o
  10   8   0      406.97      363.04     41.07 o
  12   8   0      660.49      585.05     61.99 o
  14   8   0      892.57      876.76     85.60 o
  16   8   0      248.23      190.29     36.69 o
  18   8   0     1380.99     1570.25    178.28 o
  20   8   0      914.42     1010.78     93.48 o
  22   8   0       12.93       37.10     31.89 o
  24   8   0      286.63      356.69     43.47 o
  26   8   0      144.19      136.22     39.66 o
  28   8   0        4.22      -44.18     53.43 o
  30   8   0       16.83      -46.77     46.77 o
   1   9   0     3339.83     3356.10    135.28 o
   3   9   0     2053.45     1955.06    109.54 o
   5   9   0       20.15       11.98     10.68 o
   7   9   0     3089.07     2704.19    180.01 o
   9   9   0     1983.32     2192.43    114.70 o
  11   9   0     1617.13     1783.05     71.86 o
  13   9   0     2248.21     2466.31    115.12 o
  15   9   0        8.24       12.10     32.94 o
  17   9   0      256.58      202.51     43.09 o
  19   9   0        3.50      -27.94     27.94 o
  21   9   0       53.18       32.27     34.25 o
  23   9   0        8.63      -22.49     30.36 o
  25   9   0       67.70       28.71     35.29 o
  27   9   0       80.12       54.78     61.65 o
  29   9   0        1.94      -56.86     56.86 o
   0  10   0     5666.20     5341.90    623.56 o
   2  10   0       91.80       60.29     34.74 o
   4  10   0     2011.82     1893.10    180.91 o
   6  10   0     1976.68     1761.28    219.28 o
   8  10   0        4.41       20.80     31.55 o
  10  10   0      912.16      951.83     90.74 o
  12  10   0       48.92       22.32     34.00 o
  14  10   0      358.53      310.52     44.59 o
  16  10   0       89.70       51.87     37.33 o
  18  10   0       29.34       20.15     39.51 o
  20  10   0      125.90      182.84     36.47 o
  22  10   0       43.34       47.68     38.67 o
  24  10   0      137.07      198.77     40.07 o
  26  10   0       42.20       -5.72     50.56 o
  28  10   0       39.59      -55.86     55.86 o
   1  11   0       30.03       35.83     16.35 o
   3  11   0       69.54       45.09     22.82 o
   5  11   0      318.74      226.58     42.91 o
   7  11   0      231.46      290.85     48.62 o
   9  11   0       40.36       60.83     36.29 o
  11  11   0      865.41     1047.50    100.98 o
  13  11   0      353.30      394.28     55.17 o
  15  11   0      284.98      211.17     45.18 o
  17  11   0      321.47      330.61     50.71 o
  19  11   0      276.61      301.73     54.62 o
  21  11   0        0.38       -3.84     35.59 o
  23  11   0       60.05       10.60     46.56 o
  25  11   0       10.95      -37.69     64.95 o
   0  12   0        0.16       -9.54     46.46 o
   2  12   0      228.07      207.72     54.39 o
   4  12   0       92.41       53.27     44.67 o
   6  12   0        0.13      -39.95     39.95 o
   8  12   0       50.34       45.29     46.42 o
  10  12   0       11.91        8.63     45.56 o
  12  12   0      198.24      205.04     42.64 o
  14  12   0      404.35      419.62     53.17 o
  16  12   0       18.64      -33.99     42.90 o
  18  12   0       67.39       35.95     54.00 o
  20  12   0       49.79       91.36     43.21 o
  22  12   0       39.41       10.07     58.16 o
  24  12   0        7.14       29.30     65.67 o
   1  13   0       54.94       77.08     55.54 o
   3  13   0      155.64      197.67     53.64 o
   5  13   0       11.18       23.31     46.48 o
   7  13   0       60.27       55.09     49.61 o
   9  13   0        0.08      -42.89     42.89 o
  11  13   0       11.57      -39.63     48.90 o
  13  13   0        0.67      -15.32     47.89 o
  15  13   0       13.30      -39.07     39.07 o
  17  13   0       93.49       27.12     71.54 o
  19  13   0       49.43      -55.96     56.68 o
  21  13   0       22.12      -55.28     61.77 o
   0  14   0      307.37      293.04    126.72 o
   2  14   0        1.88       18.39     46.07 o
   4  14   0       55.24       22.61     50.46 o
   6  14   0       39.81       38.85     46.32 o
   8  14   0       58.53      103.46     57.07 o
  10  14   0       98.26      117.40     57.24 o
  12  14   0       46.48       42.85     50.10 o
  14  14   0      154.83      143.50     59.75 o
  16  14   0       35.25       29.43     60.22 o
  18  14   0        0.01      -42.95     73.87 o
   1  15   0      196.38      253.25     93.04 o
   3  15   0      622.76      852.64     82.20 o
   5  15   0        0.00       75.49     56.70 o
   7  15   0      334.40      498.54     71.11 o
   9  15   0       26.92       32.41     58.05 o
  11  15   0      105.79       53.60     68.59 o
  13  15   0        1.70      -22.96     72.01 o
  15  15   0       31.34       33.20     82.30 o
   0  16   0       18.03      -91.08    112.86 o
   2  16   0       29.05       31.18     88.17 o
   4  16   0        9.02      -34.90     83.97 o
   6  16   0      120.41       91.47     93.10 o
   8  16   0       30.53      119.96     94.50 o
  10  16   0      231.08      231.66    156.42 o
 -35   1   1        2.03       80.47     72.31 o
 -33   1   1        4.18      -25.46     43.24 o
 -31   1   1        1.89      -34.62     34.62 o
 -29   1   1        0.16      -27.29     27.29 o
 -27   1   1        0.19      -24.36     24.36 o
 -25   1   1        2.43      -22.34     22.34 o
 -23   1   1      642.36      630.78     57.06 o
 -21   1   1      209.92      175.68     19.28 o
 -19   1   1     1266.34     1339.81     41.69 o
 -17   1   1      979.00     1036.27     30.22 o
 -15   1   1      216.32      232.27     13.66 o
 -13   1   1       40.42        3.37      7.04 o
 -11   1   1      812.43     1026.46     27.33 o
  -9   1   1    36944.79    36761.42    957.67 o
  -7   1   1   244664.83   226811.64   5028.60 o
  -5   1   1    28297.08    27438.20    683.25 o
  -3   1   1    15514.51    15000.25    471.38 o
  -1   1   1     9484.35     7339.49    666.81 o
   1   1   1    31973.50    30707.22    450.79 o
   3   1   1     2200.44     2294.03     62.95 o
   5   1   1     1882.26     1970.61     62.39 o
   7   1   1      895.92      813.11     26.67 o
   9   1   1      138.99       83.45      7.17 o
  11   1   1       60.43       65.31      8.40 o
  13   1   1     4002.30     4041.83    101.12 o
  15   1   1      736.33      680.03     40.53 o
  17   1   1        0.07        1.93     13.24 o
  19   1   1     1598.68     1831.44     82.42 o
  21   1   1      443.76      525.89     60.06 o
  23   1   1      468.88      485.30     36.39 o
  25   1   1      104.42       92.17     29.28 o
  27   1   1        0.05      -26.96     26.96 o
  29   1   1       27.17      -22.66     36.19 o
  31   1   1        5.47      -43.74     43.74 o
  33   1   1       11.29       91.17     61.85 o
 -34   2   1       19.41      -37.86     37.86 o
 -32   2   1      102.65      134.50     64.91 o
 -30   2   1       25.38      -28.48     28.48 o
 -28   2   1      135.57       97.00     40.32 o
 -26   2   1       58.45       69.10     29.02 o
 -24   2   1      267.44      302.01     49.49 o
 -22   2   1      712.48      702.85     57.91 o
 -20   2   1       17.83       53.22     17.98 o
 -18   2   1        0.12       11.85     13.96 o
 -16   2   1     1286.82     1544.00     56.81 o
 -14   2   1     4654.55     5061.40    141.13 o
 -12   2   1       43.96       26.63      7.63 o
 -10   2   1     9561.38     9501.50    322.32 o
  -8   2   1       77.34       98.89      8.83 o
  -6   2   1    12213.82    11357.24    336.20 o
  -4   2   1    30135.60    31575.00    862.34 o
  -2   2   1    84421.29    81447.70   2225.56 o
   0   2   1     2725.82     3079.48     73.23 o
   2   2   1    57410.76    53466.15   1301.25 o
   4   2   1    34442.80    32719.65   1126.87 o
   6   2   1     1253.45     1297.31     41.76 o
   8   2   1     6390.50     6146.15    182.17 o
  10   2   1     2445.00     2611.63     87.88 o
  12   2   1    10703.99    10694.94    331.66 o
  14   2   1      299.35      279.34     17.97 o
  16   2   1     1048.62     1163.73     66.06 o
  18   2   1        0.09        7.09     17.25 o
  20   2   1       54.43       69.32     21.79 o
  22   2   1      191.32      209.36     27.04 o
  24   2   1      431.91      413.02     50.89 o
  26   2   1        0.76      -24.46     24.46 o
  28   2   1      104.39       72.02     31.74 o
  30   2   1       62.40      -33.57     46.19 o
  32   2   1       96.98       -9.68     52.99 o
  34   2   1        0.18      -68.88     68.88 o
 -35   3   1       58.10      253.44    144.54 o
 -33   3   1        0.08      -50.77     50.77 o
 -31   3   1      225.79      235.54     60.52 o
 -29   3   1       66.76      -20.83     35.55 o
 -27   3   1      241.76      224.85     31.51 o
 -25   3   1      258.47      251.87     39.29 o
 -23   3   1       62.17       23.34     20.87 o
 -21   3   1      516.76      508.19     37.86 o
 -19   3   1     4143.03     4929.56    173.39 o
 -17   3   1      149.84      131.33     17.36 o
 -15   3   1     3404.26     3482.86    107.87 o
 -13   3   1     1865.38     1863.95     57.78 o
 -11   3   1      201.03      199.74     16.67 o
  -9   3   1    27880.59    26920.83    838.53 o
  -7   3   1     1439.48     1656.80     61.12 o
  -5   3   1    15919.83    15090.65    450.01 o
  -3   3   1        0.15       -4.48      6.57 o
  -1   3   1     2595.65     2368.26     68.00 o
   1   3   1    27679.31    23781.31    889.96 o
   3   3   1    12092.56    12547.90    343.09 o
   5   3   1     7191.43     6004.38    216.10 o
   7   3   1    10755.83    11114.34    408.68 o
   9   3   1     3863.00     3571.75    116.72 o
  11   3   1     2381.58     2659.25     98.95 o
  13   3   1      213.55      145.36     12.82 o
  15   3   1     1235.49     1299.87     51.75 o
  17   3   1       27.20       20.57     14.41 o
  19   3   1     1945.62     2272.23    110.28 o
  21   3   1      183.18      132.37     23.71 o
  23   3   1     1021.56     1249.61    108.80 o
  25   3   1      133.78      170.53     30.26 o
  27   3   1      107.09       48.39     29.54 o
  29   3   1       24.62      -29.24     29.24 o
  31   3   1       51.52      -53.21     53.21 o
  33   3   1       12.18      -47.31     47.31 o
 -34   4   1       13.05      -56.15     56.15 o
 -32   4   1       19.60      -30.04     47.87 o
 -30   4   1        0.05      -30.37     30.37 o
 -28   4   1       41.18       -2.80     27.78 o
 -26   4   1      217.22      157.73     36.02 o
 -24   4   1      256.78      205.26     28.13 o
 -22   4   1       98.97       62.88     21.72 o
 -20   4   1      283.15      236.01     32.14 o
 -18   4   1     3318.26     3855.46    154.54 o
 -16   4   1     4635.82     5011.12    183.64 o
 -14   4   1     5421.21     5622.55    175.46 o
 -12   4   1    22199.44    23218.98    601.55 o
 -10   4   1     2926.61     2911.09     80.95 o
  -8   4   1    10625.38    10129.90    331.18 o
  -6   4   1     2134.88     2281.09     65.66 o
  -4   4   1      824.05      814.89     28.51 o
  -2   4   1     1100.39      879.81     21.60 o
   0   4   1      191.93      184.93     12.51 o
   2   4   1    22395.83    19714.60    852.13 o
   4   4   1    19100.42    20672.14    535.07 o
   6   4   1    11167.79    10283.68    449.23 o
   8   4   1      302.88      434.24     25.16 o
  10   4   1       71.67       39.22      8.09 o
  12   4   1     5926.09     5757.37    257.28 o
  14   4   1      951.79     1061.68     38.92 o
  16   4   1     1805.70     2202.19     87.72 o
  18   4   1     3723.28     4434.14    172.66 o
  20   4   1      396.94      338.25     30.53 o
  22   4   1      209.78      174.51     28.27 o
  24   4   1       11.24      -22.97     22.97 o
  26   4   1      105.98       44.09     27.53 o
  28   4   1       12.26      -28.34     28.34 o
  30   4   1        6.42      -20.62     54.34 o
  32   4   1      103.59       25.06     70.06 o
 -33   5   1       77.14      -23.24     60.07 o
 -31   5   1        0.71      -30.45     30.45 o
 -29   5   1      123.59       82.25     55.14 o
 -27   5   1       43.07       10.17     27.22 o
 -25   5   1      517.11      556.77     63.93 o
 -23   5   1       37.82       15.66     20.67 o
 -21   5   1       73.27       36.14     23.90 o
 -19   5   1     2252.88     2828.01    140.97 o
 -17   5   1     3045.69     3476.01    126.66 o
 -15   5   1     6703.93     7094.11    261.89 o
 -13   5   1     3851.09     3689.71    160.47 o
 -11   5   1     3316.56     3325.63    119.03 o
  -9   5   1     1408.60     1501.99     47.39 o
  -7   5   1     2756.83     3204.55     75.62 o
  -5   5   1      290.89      174.72     12.08 o
  -3   5   1     3715.73     3724.24    100.31 o
  -1   5   1     7428.38     6723.10    209.46 o
   1   5   1        0.77        5.06      5.50 o
   3   5   1    17373.03    17729.15    405.23 o
   5   5   1    17318.40    17384.78    381.13 o
   7   5   1      971.91     1157.56     32.62 o
   9   5   1     4451.62     4326.47    153.93 o
  11   5   1      832.46      868.29     55.96 o
  13   5   1     3761.14     4304.20    207.16 o
  15   5   1     3326.69     3562.11    154.24 o
  17   5   1        1.45       46.22     14.35 o
  19   5   1     3164.41     3600.32    169.78 o
  21   5   1       38.90        6.31     20.86 o
  23   5   1       62.71      -15.12     22.91 o
  25   5   1      121.65      122.05     28.29 o
  27   5   1        0.43      -26.58     26.58 o
  29   5   1       71.20      -22.57     30.22 o
  31   5   1        0.02      -57.81     63.91 o
 -32   6   1       41.23       -0.49     50.00 o
 -30   6   1       33.11      -29.49     43.76 o
 -28   6   1      411.95      464.46     64.37 o
 -26   6   1      190.73      207.36     29.32 o
 -24   6   1      155.08       85.67     34.94 o
 -22   6   1      146.86      124.03     23.87 o
 -20   6   1        2.87      -13.80     18.03 o
 -18   6   1      363.81      363.11     48.46 o
 -16   6   1      464.07      392.14     54.15 o
 -14   6   1        0.28       13.45     16.24 o
 -12   6   1     2722.87     2610.73    105.83 o
 -10   6   1     3397.35     3068.07    142.29 o
  -8   6   1     8708.54     8752.22    259.35 o
  -6   6   1     1374.95     1422.54     37.50 o
  -4   6   1      115.56       78.30     11.69 o
  -2   6   1      786.55      701.65     21.64 o
   0   6   1      111.64       87.20      9.03 o
   2   6   1     7516.20     6902.90    276.84 o
   4   6   1      455.03      410.77     26.85 o
   6   6   1    15221.81    15856.59    392.83 o
   8   6   1      411.07      476.12     32.28 o
  10   6   1     2388.59     2336.33    126.42 o
  12   6   1      842.46      687.52     44.30 o
  14   6   1        0.02        2.62     12.94 o
  16   6   1      794.49      770.18     56.23 o
  18   6   1      151.47      121.90     23.11 o
  20   6   1      908.28     1033.84     87.19 o
  22   6   1      553.33      511.15     43.44 o
  24   6   1      138.50       65.28     26.88 o
  26   6   1       12.08      -25.64     25.64 o
  28   6   1       11.42      -30.92     30.92 o
  30   6   1        9.51      -40.24     46.94 o
  32   6   1        1.81      -51.82     51.82 o
 -31   7   1       12.40       57.89     65.97 o
 -29   7   1       13.83      -13.83     39.48 o
 -27   7   1      169.70      179.11     54.76 o
 -25   7   1      345.87      433.74     59.23 o
 -23   7   1       27.73       57.86     28.55 o
 -21   7   1      187.02      179.95     24.68 o
 -19   7   1     1048.63     1082.49     81.91 o
 -17   7   1     2919.55     3037.36    157.98 o
 -15   7   1     1974.80     1969.40    144.63 o
 -13   7   1     2736.80     2758.99    148.69 o
 -11   7   1       12.10       32.36     13.51 o
  -9   7   1      323.39      329.17     23.62 o
  -7   7   1     5200.01     5741.54    186.40 o
  -5   7   1     1457.67     1558.41     37.41 o
  -3   7   1      689.15      534.28     22.95 o
  -1   7   1     5591.92     5842.59    212.33 o
   1   7   1     1352.43     1300.60     43.05 o
   3   7   1      128.75       54.24     10.95 o
   5   7   1      455.32      534.81     33.55 o
   7   7   1       16.79        7.13     14.70 o
   9   7   1        7.65       -0.72     19.13 o
  11   7   1      382.81      303.42     29.22 o
  13   7   1      784.90      677.67     40.73 o
  15   7   1       10.12      -14.65     14.65 o
  17   7   1      623.50      502.78     56.98 o
  19   7   1      701.63      732.83     71.92 o
  21   7   1      208.97      207.41     34.52 o
  23   7   1       66.94       14.45     41.82 o
  25   7   1        5.35      -32.23     32.23 o
  27   7   1       25.18      -27.69     37.41 o
  29   7   1        9.19      -42.21     42.21 o
  31   7   1        5.27      -59.07     59.07 o
 -30   8   1      116.59       88.61     54.89 o
 -28   8   1        1.73      -40.84     61.31 o
 -26   8   1       33.68       40.06     46.68 o
 -24   8   1        9.69      -13.25     31.12 o
 -22   8   1       98.98      136.49     27.04 o
 -20   8   1      119.18      116.27     25.04 o
 -18   8   1      119.00      139.54     21.59 o
 -16   8   1      133.29      154.42     32.91 o
 -14   8   1      836.60      767.81     52.18 o
 -12   8   1       15.19        4.79     14.48 o
 -10   8   1      266.90      212.60     38.79 o
  -8   8   1      142.77      147.89     25.56 o
  -6   8   1      101.64       51.79     13.28 o
  -4   8   1      222.23      184.29     20.75 o
  -2   8   1      682.41      722.87     31.64 o
   0   8   1       79.47       56.56     12.42 o
   2   8   1      380.20      384.46     39.24 o
   4   8   1      191.72      115.81     11.25 o
   6   8   1      593.17      580.71     39.32 o
   8   8   1     1332.26     1463.68     69.22 o
  10   8   1      421.06      426.55     39.16 o
  12   8   1      999.44     1034.17     98.74 o
  14   8   1      101.98       62.08     35.10 o
  16   8   1       43.96       48.56     27.74 o
  18   8   1        9.78      -17.12     18.80 o
  20   8   1      140.95      114.19     30.55 o
  22   8   1       42.39      -23.35     30.56 o
  24   8   1       74.91       33.36     41.94 o
  26   8   1       23.70      -25.61     33.99 o
  28   8   1       20.16      -45.19     45.19 o
  30   8   1       57.19      -29.35     44.37 o
 -29   9   1        5.40      -49.70     49.70 o
 -27   9   1       11.34      -12.79     58.90 o
 -25   9   1        4.10       -9.04     42.27 o
 -23   9   1       17.38        2.82     31.20 o
 -21   9   1       24.59       44.32     31.44 o
 -19   9   1      446.37      342.33     37.98 o
 -17   9   1      156.12       75.01     27.78 o
 -15   9   1      622.45      606.17     49.15 o
 -13   9   1      636.62      591.88     54.63 o
 -11   9   1       91.87       90.72     17.10 o
  -9   9   1       52.11       42.93     12.41 o
  -7   9   1       34.85       17.88     15.21 o
  -5   9   1     1499.98     1580.20     99.51 o
  -3   9   1      622.74      542.01     41.91 o
  -1   9   1        2.25      -12.08     12.08 o
   1   9   1       77.56       52.81     12.73 o
   3   9   1      388.17      308.22     33.60 o
   5   9   1       81.72       84.58     31.44 o
   7   9   1       56.00       22.82     32.96 o
   9   9   1       63.41       48.49     29.98 o
  11   9   1       25.10       13.93     30.02 o
  13   9   1        8.33      -26.99     30.17 o
  15   9   1      100.65      101.85     39.20 o
  17   9   1        8.04      -25.79     25.79 o
  19   9   1      156.03      103.85     35.43 o
  21   9   1       18.87       -7.13     33.07 o
  23   9   1      191.60      164.97     58.50 o
  25   9   1      101.34       66.61     39.60 o
  27   9   1       35.46       34.42     59.57 o
  29   9   1        4.39        2.66     90.74 o
 -28  10   1        5.25      -54.75     54.75 o
 -26  10   1      200.76      264.98     70.72 o
 -24  10   1       60.29        5.39     44.61 o
 -22  10   1       97.95       81.73     33.80 o
 -20  10   1      109.46      135.23     34.25 o
 -18  10   1       58.83        3.13     36.27 o
 -16  10   1      211.35      136.99     40.54 o
 -14  10   1      724.28      636.79     67.71 o
 -12  10   1       89.69       43.77     15.81 o
 -10  10   1     1101.05      950.42     96.65 o
  -8  10   1     1223.12     1130.68     84.10 o
  -6  10   1      808.45      689.97     72.61 o
  -4  10   1     1004.31      837.32     75.02 o
  -2  10   1     1884.82     1811.22    112.10 o
   0  10   1        0.06        0.40     12.88 o
   2  10   1     3376.35     3074.06    272.35 o
   4  10   1      982.61      896.15    112.31 o
   6  10   1      133.61       95.13     37.95 o
   8  10   1     1291.28     1452.61     77.67 o
  10  10   1      912.73      871.62     57.10 o
  12  10   1       23.79      -19.28     31.06 o
  14  10   1      136.69       97.13     41.04 o
  16  10   1        1.42      -35.15     38.97 o
  18  10   1       15.59       -4.02     29.17 o
  20  10   1      167.52      153.77     37.17 o
  22  10   1      156.01      151.82     46.98 o
  24  10   1       20.47        1.46     34.88 o
  26  10   1       34.71        6.01     54.23 o
 -25  11   1        0.15      -20.33     62.42 o
 -23  11   1       29.36       21.28     52.23 o
 -21  11   1       28.97       -2.02     32.80 o
 -19  11   1        1.07      -45.69     45.95 o
 -17  11   1        0.17      -39.26     47.75 o
 -15  11   1      122.14      136.31     43.81 o
 -13  11   1      158.21      182.20     49.10 o
 -11  11   1     1239.13     1415.45    170.90 o
  -9  11   1      710.50      689.52     47.30 o
  -7  11   1     1318.33     1218.44     97.30 o
  -5  11   1     2329.74     2390.06    201.32 o
  -3  11   1       68.06       45.99     24.31 o
  -1  11   1     5325.30     4883.52    364.56 o
   1  11   1      831.25      710.50    105.17 o
   3  11   1     1126.41     1069.35     99.55 o
   5  11   1     1527.10     1690.62     82.92 o
   7  11   1      389.96      374.80     55.24 o
   9  11   1      252.77      314.98     51.72 o
  11  11   1      314.15      419.82     55.42 o
  13  11   1       50.93       27.27     39.71 o
  15  11   1        4.00      -29.54     34.86 o
  17  11   1       10.19      -43.03     43.03 o
  19  11   1       25.88        2.07     39.99 o
  21  11   1       33.95       -3.70     35.48 o
  23  11   1      423.90      472.69     51.15 o
  25  11   1       87.46      105.16     89.28 o
 -24  12   1       85.02       60.47     77.07 o
 -22  12   1      116.89       52.86     76.49 o
 -20  12   1       10.02      -45.38     45.38 o
 -18  12   1      246.10      208.73     52.48 o
 -16  12   1      109.77       44.38     42.28 o
 -14  12   1      168.70      136.56     43.38 o
 -12  12   1     1022.34     1052.58     87.56 o
 -10  12   1        2.03      -33.67     33.67 o
  -8  12   1      969.57     1184.74     80.48 o
  -6  12   1      707.76      908.75     73.06 o
  -4  12   1       85.99       80.42     51.69 o
  -2  12   1     1845.76     1983.62    101.48 o
   0  12   1        2.09       33.33     43.90 o
   2  12   1     1602.84     1854.93    105.88 o
   4  12   1       30.08       19.43     43.44 o
   6  12   1      312.74      375.63     55.49 o
   8  12   1      184.41      196.67     53.43 o
  10  12   1      216.60      254.98     54.34 o
  12  12   1      788.20     1018.84     80.85 o
  14  12   1        8.39      -19.48     46.62 o
  16  12   1      122.53       29.26     51.99 o
  18  12   1      105.79        6.18     53.44 o
  20  12   1        9.95       -0.04     39.99 o
  22  12   1        3.50       16.82     46.79 o
 -21  13   1      318.98      328.85    124.56 o
 -19  13   1      148.81      173.54     88.23 o
 -17  13   1      158.65      127.31     67.86 o
 -15  13   1      281.09      204.97     71.38 o
 -13  13   1      110.10       52.13     53.79 o
 -11  13   1      383.89      382.32     76.18 o
  -9  13   1       51.64       76.06     47.85 o
  -7  13   1      700.43      822.27     85.74 o
  -5  13   1      904.03     1033.70     77.88 o
  -3  13   1       41.35       25.25     52.12 o
  -1  13   1      178.26      198.01     46.25 o
   1  13   1      728.07      754.39     82.42 o
   3  13   1        6.31        4.20     42.08 o
   5  13   1      248.71      272.88     56.84 o
   7  13   1        0.00      -30.20     51.58 o
   9  13   1      709.89      927.01     79.93 o
  11  13   1      208.93      223.52     60.37 o
  13  13   1      257.52      326.31     64.92 o
  15  13   1      130.71      191.77     62.36 o
  17  13   1        0.07      -42.71     57.45 o
  19  13   1       99.38      118.61     66.78 o
  21  13   1        7.44       53.66     90.08 o
 -18  14   1       10.73        5.05     74.43 o
 -16  14   1       10.63      -50.91     50.91 o
 -14  14   1      149.85      190.85     79.06 o
 -12  14   1      154.02      151.06     60.38 o
 -10  14   1      278.97      408.95     68.22 o
  -8  14   1     1192.64     1637.37    101.32 o
  -6  14   1       19.55       64.21     52.59 o
  -4  14   1     1680.50     2177.15    105.08 o
  -2  14   1      268.72      360.20     82.10 o
   0  14   1      262.74      324.72     68.20 o
   2  14   1      456.73      619.22     69.99 o
   4  14   1       83.93       67.03     47.60 o
   6  14   1      122.30      111.78     56.61 o
   8  14   1      257.46      354.07     65.90 o
  10  14   1        0.01        2.26     47.74 o
  12  14   1      115.24      117.47     59.99 o
  14  14   1       27.79      -55.13     55.13 o
  16  14   1       28.14      -16.93     60.77 o
  18  14   1       27.53       36.57     63.12 o
 -15  15   1        8.30      -17.24     70.24 o
 -13  15   1        0.02      -66.48     66.48 o
 -11  15   1      101.51      -16.14     69.01 o
  -9  15   1      110.97      108.40     71.96 o
  -7  15   1      124.43      292.81     81.45 o
  -5  15   1      261.78      502.26     88.63 o
  -3  15   1        0.22        3.07     53.45 o
  -1  15   1      361.37      630.05    113.38 o
   1  15   1      374.09      513.55     71.50 o
   3  15   1      114.51      110.64     58.84 o
   5  15   1      429.37      453.64     71.85 o
   7  15   1        0.53       48.17     65.52 o
   9  15   1       57.43        1.22     65.02 o
  11  15   1        0.76      -64.48     64.48 o
  13  15   1       38.38       46.31     70.65 o
 -10  16   1       13.93      -11.39     65.32 o
  -8  16   1       43.23      -22.19     70.33 o
  -6  16   1       13.00       80.21     74.15 o
  -4  16   1       16.68       31.87     69.89 o
  -2  16   1        9.98      -18.25     70.71 o
   0  16   1       49.02       64.76     92.91 o
   2  16   1        0.01      -90.09     90.09 o
   4  16   1      113.09       84.36     73.15 o
   6  16   1       14.78       19.51     68.33 o
   8  16   1       90.67      130.50     69.97 o
 -34   0   2       55.25       -8.18     64.42 o
 -32   0   2       79.33       68.83     70.58 o
 -30   0   2       48.76      -19.75     64.88 o
 -28   0   2        0.59      -34.30     34.30 o
 -26   0   2      441.80      401.98     98.31 o
 -24   0   2      856.21      687.49    106.60 o
 -22   0   2       49.68       60.04     21.15 o
 -20   0   2     1385.07     1534.93     54.01 o
 -18   0   2     4153.30     4715.11    164.21 o
 -16   0   2     5937.59     6538.24    216.80 o
 -14   0   2     7005.56     7736.40    257.69 o
 -12   0   2    49014.77    54048.04   1837.83 o
 -10   0   2     1759.80     2334.50     73.43 o
  -8   0   2    59151.60    61939.19   2297.95 o
  -6   0   2   112347.02    99291.83   5541.14 o
  -4   0   2     4722.44     5682.33     79.45 o
  -2   0   2      515.55      313.98    116.28 o
   0   0   2    67741.38    64910.96   1510.32 o
   2   0   2     7898.18     8569.68    167.37 o
   4   0   2    20370.72    18757.24    496.07 o
   6   0   2    22696.27    22329.16    927.50 o
   8   0   2      266.99      302.56     28.81 o
  10   0   2      579.86      601.01     42.09 o
  12   0   2      946.83      988.37     31.15 o
  14   0   2        1.45       -8.77     11.58 o
  16   0   2      417.72      286.11     48.58 o
  18   0   2      125.78       86.32     27.19 o
  20   0   2      656.75      738.84     97.46 o
  22   0   2     1429.10     1998.30     93.45 o
  24   0   2      140.40      191.69     41.94 o
  26   0   2      131.25       86.72     45.47 o
  28   0   2      214.86      255.53     53.73 o
  30   0   2      384.30      526.93    177.48 o
  32   0   2       50.10      -64.21    114.03 o
 -35   1   2        2.62      -54.20     54.20 o
 -33   1   2      111.76      118.61     45.63 o
 -31   1   2       27.25      -19.89     34.86 o
 -29   1   2       67.79       21.75     33.87 o
 -27   1   2      328.58      294.08     52.57 o
 -25   1   2        1.12      -11.39     21.12 o
 -23   1   2      155.42      120.89     20.01 o
 -21   1   2       26.37       18.83     13.82 o
 -19   1   2      122.43      117.63     13.82 o
 -17   1   2       17.42        0.11      9.67 o
 -15   1   2     4655.51     4944.42    130.16 o
 -13   1   2    21649.43    23279.24    532.36 o
 -11   1   2     1767.12     1635.00     44.81 o
  -9   1   2    14805.87    14769.23    369.39 o
  -7   1   2    26141.04    25696.81    605.66 o
  -5   1   2     3426.43     3250.92     82.21 o
  -3   1   2     4046.18     3962.24     62.62 o
  -1   1   2    13268.13    13350.52    243.79 o
   1   1   2    21461.61    22450.63    359.16 o
   3   1   2     3007.28     2484.06     45.32 o
   5   1   2    17395.34    16458.64    354.68 o
   7   1   2     1369.91     1146.48     29.24 o
   9   1   2     2015.23     2026.84     50.70 o
  11   1   2       40.45       10.63      7.37 o
  13   1   2     1038.94     1088.16     45.56 o
  15   1   2       17.05        6.87     10.79 o
  17   1   2       60.11       47.32     18.00 o
  19   1   2        0.37       -6.37     20.06 o
  21   1   2      766.23      794.86     67.45 o
  23   1   2      268.52      211.87     31.15 o
  25   1   2      466.02      538.37     47.82 o
  27   1   2        1.97      -29.02     29.02 o
  29   1   2        0.06      -39.56     39.56 o
  31   1   2       39.07      -45.94     53.87 o
  33   1   2       49.15      -48.62     82.98 o
 -34   2   2       22.65        2.23     44.97 o
 -32   2   2        2.64      -34.58     34.58 o
 -30   2   2        3.00      -27.65     27.65 o
 -28   2   2       23.78      -25.85     25.85 o
 -26   2   2      176.70      196.86     29.56 o
 -24   2   2        6.62        9.02     21.43 o
 -22   2   2     1093.44     1241.57     50.32 o
 -20   2   2      440.16      434.05     38.88 o
 -18   2   2     1234.83     1441.02     46.33 o
 -16   2   2    17674.97    18611.82    507.00 o
 -14   2   2    11801.54    12578.12    385.27 o
 -12   2   2     4153.57     4272.61    108.37 o
 -10   2   2    11631.99    12635.12    322.43 o
  -8   2   2     1504.41     1592.76     44.85 o
  -6   2   2     1323.78      978.90     32.26 o
  -4   2   2     1139.97     1202.52     41.10 o
  -2   2   2     7270.79     5905.12    518.26 o
   0   2   2    23680.23    23067.34    461.03 o
   2   2   2     4588.64     4773.74     79.01 o
   4   2   2    11786.64    11242.05    280.87 o
   6   2   2     3260.64     3516.70    104.33 o
   8   2   2      425.04      440.44     20.34 o
  10   2   2      154.65       94.86      9.13 o
  12   2   2     1462.97     1577.23     48.48 o
  14   2   2      432.64      346.65     24.46 o
  16   2   2       90.44       67.42     14.68 o
  18   2   2     1122.84     1401.61     84.85 o
  20   2   2      231.55      269.06     28.71 o
  22   2   2      407.24      371.63     42.47 o
  24   2   2      240.16      257.53     31.38 o
  26   2   2       51.87       -6.20     29.65 o
  28   2   2       89.39       -7.42     44.25 o
  30   2   2        3.02      -38.22     39.11 o
  32   2   2       19.26      -15.99     53.87 o
 -35   3   2        1.89      -64.42     64.42 o
 -33   3   2        0.09      -48.71     48.71 o
 -31   3   2       50.04       17.05     34.88 o
 -29   3   2        7.17      -28.24     28.24 o
 -27   3   2        0.32      -24.47     24.47 o
 -25   3   2       79.09       76.32     23.44 o
 -23   3   2        0.16      -17.34     20.29 o
 -21   3   2       65.84       53.47     19.10 o
 -19   3   2      727.90      965.87     63.80 o
 -17   3   2     3594.23     4279.83    135.22 o
 -15   3   2     1856.21     2029.26     40.55 o
 -13   3   2       28.68       48.29      9.37 o
 -11   3   2     1657.12     1642.43     50.50 o
  -9   3   2     5199.95     5191.50    151.60 o
  -7   3   2      883.86      914.51     24.20 o
  -5   3   2     4628.80     4482.55    121.21 o
  -3   3   2     3330.19     3344.54     99.25 o
  -1   3   2     5404.67     5417.22    119.43 o
   1   3   2    14065.29    14520.73    313.66 o
   3   3   2    14497.61    14968.06    312.30 o
   5   3   2     2281.39     2468.07     69.71 o
   7   3   2      602.70      508.64     28.52 o
   9   3   2       14.64        4.05      6.73 o
  11   3   2      829.89      867.73     33.98 o
  13   3   2      204.80      139.78     13.47 o
  15   3   2        0.29       -5.56     11.47 o
  17   3   2      212.59      162.50     18.26 o
  19   3   2       78.56       51.60     22.44 o
  21   3   2        0.04        1.36     23.72 o
  23   3   2       27.70      -12.92     25.20 o
  25   3   2        1.68      -24.90     24.90 o
  27   3   2      103.57       91.35     36.58 o
  29   3   2       19.46      -27.30     27.30 o
  31   3   2       47.47      -50.77     50.77 o
  33   3   2        0.24      -59.77     59.77 o
 -34   4   2        1.43      -50.46     50.46 o
 -32   4   2       49.19       15.15     38.72 o
 -30   4   2        1.28      -29.53     29.53 o
 -28   4   2        7.88      -27.79     27.79 o
 -26   4   2       15.32        5.72     22.15 o
 -24   4   2      246.06      167.21     26.67 o
 -22   4   2      148.26      142.91     23.18 o
 -20   4   2     2075.92     2369.81     93.01 o
 -18   4   2      606.80      656.21     43.62 o
 -16   4   2      458.99      387.07     37.52 o
 -14   4   2      256.87      225.47     23.98 o
 -12   4   2     2975.45     2871.87     75.14 o
 -10   4   2     1435.19     1520.06     52.15 o
  -8   4   2      235.76      260.79     22.20 o
  -6   4   2       94.18      112.83     10.49 o
  -4   4   2     1108.79     1058.27     34.45 o
  -2   4   2     7520.48     7775.28    194.02 o
   0   4   2     5034.92     5196.48    117.12 o
   2   4   2     3440.50     3290.29    110.10 o
   4   4   2    11072.71     9777.97    575.14 o
   6   4   2     1085.81     1202.10     42.75 o
   8   4   2        5.32        3.28      6.55 o
  10   4   2     1008.99     1018.46     29.02 o
  12   4   2      661.74      548.27     32.21 o
  14   4   2      271.47      248.24     20.56 o
  16   4   2      195.63      192.74     22.92 o
  18   4   2       51.89       43.76     16.31 o
  20   4   2      204.91      169.08     27.18 o
  22   4   2       23.03      -22.46     22.46 o
  24   4   2        9.88      -25.47     25.47 o
  26   4   2      241.64      219.32     37.14 o
  28   4   2       67.33        4.55     49.81 o
  30   4   2       50.92      -43.76     43.76 o
  32   4   2        6.77      -51.61     51.61 o
 -33   5   2       12.04      -41.25     41.25 o
 -31   5   2       19.98      -13.35     34.26 o
 -29   5   2        3.67      -30.99     30.99 o
 -27   5   2        2.72        8.46     30.82 o
 -25   5   2      117.22       78.87     26.40 o
 -23   5   2       14.00        9.74     32.32 o
 -21   5   2       80.88       48.25     19.93 o
 -19   5   2      196.31      162.96     21.18 o
 -17   5   2      377.44      358.39     42.56 o
 -15   5   2      268.74      266.97     25.48 o
 -13   5   2      128.41      102.45     16.21 o
 -11   5   2       26.79      -10.56     10.56 o
  -9   5   2     1106.72     1240.29     36.28 o
  -7   5   2        5.11        2.95      9.35 o
  -5   5   2       11.38        6.67      8.75 o
  -3   5   2      171.44      105.69      9.70 o
  -1   5   2      182.74      167.54     10.82 o
   1   5   2     1689.64     1663.75     67.09 o
   3   5   2      510.36      633.21     24.60 o
   5   5   2     6338.64     7187.58    174.10 o
   7   5   2      188.78      222.98     15.73 o
   9   5   2      669.91      821.60     35.18 o
  11   5   2     1726.36     1812.97     67.24 o
  13   5   2     1005.48     1032.80     68.94 o
  15   5   2       47.53       31.08     13.33 o
  17   5   2      199.40      183.43     19.61 o
  19   5   2       32.19        4.04     17.02 o
  21   5   2       33.39      -21.74     21.74 o
  23   5   2       13.77      -23.09     23.09 o
  25   5   2      102.89       11.43     29.20 o
  27   5   2       73.90       -7.96     34.74 o
  29   5   2        2.40      -46.37     46.37 o
  31   5   2        6.80      -45.39     45.39 o
 -32   6   2       36.45      -13.87     56.23 o
 -30   6   2       18.50        1.25     33.40 o
 -28   6   2        4.01      -26.97     38.11 o
 -26   6   2        4.46      -23.28     23.28 o
 -24   6   2       77.68       58.09     24.39 o
 -22   6   2      129.60      139.23     25.88 o
 -20   6   2      101.78       41.61     20.96 o
 -18   6   2      276.02      255.39     37.41 o
 -16   6   2     1091.69     1166.51     81.90 o
 -14   6   2     2468.96     2672.21    110.54 o
 -12   6   2     1275.13     1208.35     69.89 o
 -10   6   2      465.56      362.10     42.40 o
  -8   6   2     2550.17     2693.34     84.65 o
  -6   6   2     1588.98     1839.15     42.99 o
  -4   6   2      166.75      185.93     12.83 o
  -2   6   2     2839.31     2748.45     84.79 o
   0   6   2     1451.82     1193.79     35.67 o
   2   6   2     4737.81     5324.62    121.03 o
   4   6   2    15806.04    16803.91    332.93 o
   6   6   2     9910.23    11339.38    301.19 o
   8   6   2     4094.30     4387.71    182.27 o
  10   6   2     1013.09     1097.39     44.01 o
  12   6   2       79.73       50.38     21.67 o
  14   6   2     1373.84     1551.87     87.23 o
  16   6   2     1323.09     1339.51     62.96 o
  18   6   2      469.25      432.67     38.38 o
  20   6   2      255.21      146.28     26.63 o
  22   6   2       75.44       -4.27     23.69 o
  24   6   2        0.23      -28.12     28.12 o
  26   6   2       39.56      -34.33     34.33 o
  28   6   2       29.32      -16.06     41.12 o
  30   6   2       17.15      -55.66     55.66 o
 -31   7   2       12.43      -30.36     82.83 o
 -29   7   2      128.20      182.64     50.24 o
 -27   7   2      140.43      190.15     50.47 o
 -25   7   2        5.17       49.50     25.50 o
 -23   7   2      486.28      488.35     61.13 o
 -21   7   2     1174.45     1252.78     87.52 o
 -19   7   2      698.92      658.70     65.78 o
 -17   7   2     8267.16     9140.16    494.80 o
 -15   7   2     2665.58     2834.86    109.68 o
 -13   7   2     2402.90     2293.34    105.93 o
 -11   7   2      374.32      257.92     27.85 o
  -9   7   2      368.41      323.37     23.85 o
  -7   7   2      812.26      833.24     40.28 o
  -5   7   2     1967.74     1846.82     58.23 o
  -3   7   2     1372.09     1250.96     40.26 o
  -1   7   2     1366.68     1205.64     41.38 o
   1   7   2      360.15      327.82     16.41 o
   3   7   2      676.92      610.38     34.26 o
   5   7   2     1252.79     1364.68     53.80 o
   7   7   2      332.51      287.43     28.70 o
   9   7   2       21.83       13.19     20.73 o
  11   7   2      481.23      502.93     36.33 o
  13   7   2      116.97       87.21     27.84 o
  15   7   2      791.52      796.52     52.86 o
  17   7   2     2056.27     2379.20     74.99 o
  19   7   2        6.32       -7.31     25.99 o
  21   7   2      184.48      197.27     34.96 o
  23   7   2      345.69      354.38     41.12 o
  25   7   2      125.42       50.41     47.53 o
  27   7   2        7.04      -39.71     39.71 o
  29   7   2        0.53      -41.23     41.23 o
 -30   8   2       32.51       15.95     55.43 o
 -28   8   2        5.71      -20.61     50.61 o
 -26   8   2      416.83      449.51     69.30 o
 -24   8   2      845.94      981.60    105.67 o
 -22   8   2      975.66     1364.54    142.96 o
 -20   8   2     1071.52     1196.19     96.29 o
 -18   8   2      374.37      490.10     49.37 o
 -16   8   2      378.98      346.24     69.95 o
 -14   8   2      699.32      679.01     50.13 o
 -12   8   2     1031.13     1057.22     42.75 o
 -10   8   2     3986.30     4305.03    132.97 o
  -8   8   2     1732.61     1686.28     72.10 o
  -6   8   2     3535.27     3490.44    137.56 o
  -4   8   2        5.58       -3.48     10.65 o
  -2   8   2       21.88       -4.67     10.47 o
   0   8   2     3404.81     3143.99    119.40 o
   2   8   2       16.70       19.40     17.74 o
   4   8   2     3167.99     3440.81    120.50 o
   6   8   2      197.15      242.40     33.04 o
   8   8   2      156.76      131.97     30.58 o
  10   8   2      148.40      118.15     25.86 o
  12   8   2      684.97      673.28     61.24 o
  14   8   2     2072.36     2530.49    120.57 o
  16   8   2      558.02      504.88     38.57 o
  18   8   2       31.13       -3.27     26.39 o
  20   8   2      574.27      537.05     53.67 o
  22   8   2        0.09      -31.38     31.38 o
  24   8   2       82.57       43.68     37.63 o
  26   8   2       36.10       26.02     42.43 o
  28   8   2       67.22       -2.85     64.07 o
 -29   9   2      112.79       86.58     56.25 o
 -27   9   2       48.45       30.56     52.44 o
 -25   9   2        8.21      -36.95     40.37 o
 -23   9   2       16.38        4.77     39.41 o
 -21   9   2      132.16      112.11     32.68 o
 -19   9   2       11.33      -17.55     17.55 o
 -17   9   2        9.81      -10.03     19.64 o
 -15   9   2       93.92       48.04     20.87 o
 -13   9   2      177.35      139.54     22.89 o
 -11   9   2      137.78      105.87     19.11 o
  -9   9   2      321.02      357.78     33.41 o
  -7   9   2     2644.75     2637.60    126.57 o
  -5   9   2      357.50      327.79     36.32 o
  -3   9   2     3515.95     3451.10    160.26 o
  -1   9   2      109.53       97.69     19.58 o
   1   9   2     7006.82     6466.75    433.01 o
   3   9   2      396.30      442.02     39.52 o
   5   9   2     2567.42     2761.82    101.41 o
   7   9   2     2781.58     3100.42    106.76 o
   9   9   2      294.34      301.30     39.30 o
  11   9   2      719.46      892.75     77.95 o
  13   9   2      215.87      192.17     42.47 o
  15   9   2       35.41       41.16     35.81 o
  17   9   2      175.36      156.98     33.35 o
  19   9   2        0.03      -19.97     31.65 o
  21   9   2      298.20      282.07     44.76 o
  23   9   2       50.99      -33.18     33.18 o
  25   9   2      107.72       99.53     38.15 o
  27   9   2       22.45      -42.60     42.60 o
 -28  10   2       71.07       63.42     78.59 o
 -26  10   2       38.73       15.63    106.38 o
 -24  10   2      201.91      166.41     46.24 o
 -22  10   2       27.87      -33.34     41.10 o
 -20  10   2      209.73      210.95     35.90 o
 -18  10   2        3.67      -32.83     32.83 o
 -16  10   2      394.61      278.77     47.96 o
 -14  10   2      283.89      265.41     52.97 o
 -12  10   2      784.97      760.80     74.09 o
 -10  10   2        5.41        8.53     31.16 o
  -8  10   2     1875.94     1881.56    110.25 o
  -6  10   2      626.89      506.81     64.74 o
  -4  10   2      618.22      510.66     76.57 o
  -2  10   2     1662.45     1553.34     80.54 o
   0  10   2      769.94      649.31     77.65 o
   2  10   2      472.33      465.70     45.18 o
   4  10   2     1225.30     1294.96     61.33 o
   6  10   2      882.91      954.22     66.77 o
   8  10   2      214.44      272.76     50.21 o
  10  10   2     1225.81     1407.70     93.45 o
  12  10   2       14.99      -17.24     39.06 o
  14  10   2        4.82      -19.62     45.29 o
  16  10   2      976.39     1080.80    112.30 o
  18  10   2      375.03      410.44     50.18 o
  20  10   2       85.55      160.44     40.20 o
  22  10   2       74.86       67.90     54.52 o
  24  10   2      246.28      281.44     62.39 o
  26  10   2      108.85       84.73     55.26 o
 -27  11   2       91.04      189.03     94.19 o
 -25  11   2        6.55       23.81     68.58 o
 -23  11   2      435.20      496.72    137.18 o
 -21  11   2        0.31      -44.67     44.67 o
 -19  11   2      541.41      696.60     72.23 o
 -17  11   2       34.85        9.12     40.61 o
 -15  11   2        0.60      -20.77     38.06 o
 -13  11   2     2096.08     2633.98    188.84 o
 -11  11   2      624.15      648.22     48.55 o
  -9  11   2     1914.62     2251.43    143.96 o
  -7  11   2      218.97      212.94     38.06 o
  -5  11   2      123.75       69.48     28.78 o
  -3  11   2      193.05      160.54     32.59 o
  -1  11   2        2.84      -13.91     13.91 o
   1  11   2      194.73      150.36     43.48 o
   3  11   2      156.24      157.26     46.43 o
   5  11   2      402.16      455.73     56.09 o
   7  11   2       92.25       98.50     45.49 o
   9  11   2      194.51      225.29     52.07 o
  11  11   2      846.21     1073.55    119.00 o
  13  11   2      253.71      331.37     57.67 o
  15  11   2      135.61      112.55     52.20 o
  17  11   2       26.12       17.36     49.90 o
  19  11   2      118.08      161.02     44.35 o
  21  11   2        6.33       -3.95     37.63 o
  23  11   2        0.91       37.00     45.52 o
  25  11   2       11.14       21.78     75.12 o
 -24  12   2      120.95      129.32     84.70 o
 -22  12   2      100.25       51.60     57.77 o
 -20  12   2       20.18      -51.16     51.16 o
 -18  12   2       38.24      -23.67     41.84 o
 -16  12   2       15.88      -13.65     38.69 o
 -14  12   2       21.62       51.64     38.54 o
 -12  12   2       95.94       76.04     37.40 o
 -10  12   2       78.77      111.50     39.55 o
  -8  12   2      644.93      587.21     84.41 o
  -6  12   2      368.17      322.62     41.99 o
  -4  12   2      630.63      716.19     74.99 o
  -2  12   2       92.55       76.69     43.64 o
   0  12   2       72.65       43.12     45.45 o
   2  12   2       77.42       63.08     41.49 o
   4  12   2       24.81      -12.30     36.17 o
   6  12   2       87.27       38.22     44.44 o
   8  12   2      168.97      200.82     51.00 o
  10  12   2        0.33       11.50     47.99 o
  12  12   2      135.65      128.13     50.18 o
  14  12   2       61.38       23.21     52.03 o
  16  12   2       42.80       -6.18     52.49 o
  18  12   2        1.25      -50.44     50.44 o
  20  12   2        0.05       36.80     44.76 o
  22  12   2       45.91       26.26     50.88 o
 -21  13   2        8.02       32.82     71.57 o
 -19  13   2       56.46       37.54     60.61 o
 -17  13   2      198.61      182.14     77.17 o
 -15  13   2        1.70      -34.48     45.26 o
 -13  13   2       55.06       23.38     39.09 o
 -11  13   2       69.30       36.26     42.98 o
  -9  13   2       38.51       17.63     37.88 o
  -7  13   2      205.22      257.96     57.26 o
  -5  13   2       36.29       14.00     45.63 o
  -3  13   2      246.42      231.60     57.55 o
  -1  13   2        2.01       28.26     49.81 o
   1  13   2       33.71       40.11     45.43 o
   3  13   2       30.43      -22.07     40.52 o
   5  13   2        3.81      -41.79     41.79 o
   7  13   2       17.85       -4.52     47.89 o
   9  13   2        1.22      -46.31     46.31 o
  11  13   2        0.27      -26.00     45.49 o
  13  13   2       29.34       53.93     52.55 o
  15  13   2       58.38      -48.88     61.36 o
  17  13   2        1.89      -58.74     58.74 o
  19  13   2       10.21       28.34     53.34 o
 -18  14   2        4.10        6.96     69.89 o
 -16  14   2        0.99       -9.16     65.34 o
 -14  14   2       38.32       93.62     65.92 o
 -12  14   2       29.33      -22.30     59.79 o
 -10  14   2      140.84      238.76     71.44 o
  -8  14   2       92.93      234.62     68.91 o
  -6  14   2       20.21       96.70     62.29 o
  -4  14   2      815.42      920.98     79.88 o
  -2  14   2       23.16       32.12     83.16 o
   0  14   2      107.51      126.85     54.28 o
   2  14   2      214.79      219.22     54.91 o
   4  14   2      220.17      207.21     57.38 o
   6  14   2       14.81       19.25     53.25 o
   8  14   2       92.63      180.46     67.51 o
  10  14   2      287.43      243.78     73.78 o
  12  14   2        8.92      -52.76     52.76 o
  14  14   2       49.54       -6.08     56.98 o
  16  14   2        1.94      -59.58     71.91 o
 -15  15   2       24.47      -32.80     70.40 o
 -13  15   2       56.36      -19.06     72.97 o
 -11  15   2        1.09      -50.60     68.13 o
  -9  15   2      107.74      142.94     74.27 o
  -7  15   2        0.11      -16.56     73.91 o
  -5  15   2      163.00      250.74     78.63 o
  -3  15   2       22.87       67.76     63.01 o
  -1  15   2       15.09      -84.15     84.15 o
   1  15   2       44.03        4.68     57.28 o
   3  15   2      150.62      160.10     71.73 o
   5  15   2       74.02       37.35     65.43 o
   7  15   2      282.39      408.22     94.35 o
   9  15   2        1.83       38.62     67.28 o
  11  15   2      313.55      385.75     86.44 o
  13  15   2       44.70       74.10     73.04 o
 -10  16   2      183.43      170.28    150.48 o
  -8  16   2       11.16       22.94     66.69 o
  -6  16   2      330.64      546.24     95.86 o
  -4  16   2       44.32       52.50     76.24 o
  -2  16   2       97.18      -48.03     90.23 o
   0  16   2        0.23      -84.01     84.01 o
   2  16   2       85.26      114.32     76.14 o
   4  16   2       41.78       87.28     75.10 o
   6  16   2       24.99      115.02     72.29 o
   8  16   2      247.75      317.03     92.28 o
 -35   1   3        2.77      -42.74     42.74 o
 -33   1   3        1.13      -29.05     43.68 o
 -31   1   3       57.26       33.28     31.55 o
 -29   1   3      283.92      267.07     45.37 o
 -27   1   3       63.48       47.47     24.72 o
 -25   1   3     3248.04     4417.72    127.88 o
 -23   1   3     1828.22     1912.22     56.30 o
 -21   1   3      210.36      158.89     16.42 o
 -19   1   3       32.19       16.38     11.55 o
 -17   1   3     1893.51     2632.01     48.40 o
 -15   1   3     1899.67     2050.53     71.42 o
 -13   1   3    13588.99    15410.26    383.16 o
 -11   1   3     3471.19     3891.21     85.88 o
  -9   1   3     4046.41     4276.79    107.07 o
  -7   1   3      961.82      822.58     22.67 o
  -5   1   3     1481.55     1395.07    103.32 o
  -3   1   3     4715.42     4418.90     59.03 o
  -1   1   3     8173.01     8361.45    266.72 o
   1   1   3        0.44       10.41      7.01 o
   3   1   3      317.83      376.46     16.66 o
   5   1   3      768.77      731.32     16.58 o
   7   1   3     1185.99     1115.42     27.78 o
   9   1   3      744.08      817.87     22.68 o
  11   1   3       43.31       25.11      8.47 o
  13   1   3        0.94      -10.01     10.80 o
  15   1   3        0.33       -0.63     13.22 o
  17   1   3       30.38       23.68     17.50 o
  19   1   3       86.71       39.32     22.57 o
  21   1   3      133.51      112.50     26.53 o
  23   1   3      682.29      747.79     72.97 o
  25   1   3      101.02       62.23     34.25 o
  27   1   3        6.92      -30.06     30.06 o
  29   1   3       22.18      -38.58     38.58 o
  31   1   3        8.88       36.67     55.52 o
 -34   2   3      222.77      237.05     74.38 o
 -32   2   3       84.36      152.54     44.67 o
 -30   2   3      333.86      565.50     76.15 o
 -28   2   3        0.04       -3.67     28.31 o
 -26   2   3      282.46      212.54     32.46 o
 -24   2   3      554.37      595.82     47.43 o
 -22   2   3        0.83       12.34     18.71 o
 -20   2   3      648.27      633.78     32.92 o
 -18   2   3      307.32      262.65     18.65 o
 -16   2   3      114.79       77.77     12.93 o
 -14   2   3     5063.23     6081.50    154.24 o
 -12   2   3     5396.90     5319.17    143.29 o
 -10   2   3     1758.36     1697.30     46.57 o
  -8   2   3     1546.09     1452.02     44.57 o
  -6   2   3      330.60      438.73     20.13 o
  -4   2   3     3204.28     2740.47     62.07 o
  -2   2   3      167.29      184.63      9.08 o
   0   2   3       13.38       24.08      6.06 o
   2   2   3     4480.39     4091.40     93.33 o
   4   2   3     3454.22     3414.44     59.11 o
   6   2   3     6470.26     6816.90    179.06 o
   8   2   3       21.14       13.22      8.13 o
  10   2   3     1475.15     1605.81     48.84 o
  12   2   3       28.28        8.02     10.72 o
  14   2   3      803.27      843.19     42.60 o
  16   2   3       90.29       75.27     16.37 o
  18   2   3       32.72        8.88     17.89 o
  20   2   3      183.95      184.32     26.01 o
  22   2   3      224.14      183.49     31.49 o
  24   2   3      164.77      106.27     29.83 o
  26   2   3        5.58      -35.02     35.02 o
  28   2   3       49.48      -38.69     38.69 o
  30   2   3       20.23      -49.49     49.49 o
  32   2   3       26.77       -9.93     57.69 o
 -35   3   3       15.31      -41.52     41.52 o
 -33   3   3        6.12       12.79     50.48 o
 -31   3   3      151.58      193.85     45.34 o
 -29   3   3        3.54        0.12     32.14 o
 -27   3   3      571.10      680.88     84.43 o
 -25   3   3      135.18      196.06     36.49 o
 -23   3   3     1986.52     2501.49    114.32 o
 -21   3   3     1090.22     1247.60     49.32 o
 -19   3   3       79.68       77.52     16.49 o
 -17   3   3      552.74      508.74     40.62 o
 -15   3   3     5560.29     6202.04    165.98 o
 -13   3   3      346.53      294.64     22.87 o
 -11   3   3     3817.80     3819.76     99.75 o
  -9   3   3     1923.64     1979.62     54.50 o
  -7   3   3      453.60      568.33     15.88 o
  -5   3   3     6230.02     5609.08    189.03 o
  -3   3   3     2085.72     1876.76    156.03 o
  -1   3   3     4029.24     3311.90    259.82 o
   1   3   3      143.01      131.52     10.08 o
   3   3   3    23554.87    24821.81    434.08 o
   5   3   3     7598.37     7486.14    188.02 o
   7   3   3      144.41      131.29     10.33 o
   9   3   3        6.46       -2.56      8.04 o
  11   3   3      241.34      290.51     24.75 o
  13   3   3      142.82       90.47     15.43 o
  15   3   3       28.19        5.31     13.11 o
  17   3   3      727.87      895.96     63.28 o
  19   3   3     2831.64     3525.63    171.10 o
  21   3   3      494.63      486.82     56.22 o
  23   3   3      655.62      656.17     80.17 o
  25   3   3      107.49       80.50     35.05 o
  27   3   3        1.44      -34.39     34.39 o
  29   3   3        4.77      -40.66     40.66 o
  31   3   3       12.61      -50.65     50.65 o
 -34   4   3        7.40       21.04     57.70 o
 -32   4   3       39.33       47.66     41.55 o
 -30   4   3       11.06      -30.59     32.39 o
 -28   4   3       96.80      125.27     35.74 o
 -26   4   3      132.28      102.23     27.53 o
 -24   4   3     2056.16     2747.51    152.75 o
 -22   4   3     2033.02     2437.48    103.46 o
 -20   4   3      748.75      760.48     62.56 o
 -18   4   3     1040.54     1085.66     66.70 o
 -16   4   3      114.73       77.80     13.32 o
 -14   4   3      391.55      219.54     14.64 o
 -12   4   3      374.35      314.08     18.69 o
 -10   4   3     4517.56     4760.08    136.29 o
  -8   4   3      413.30      265.16     21.93 o
  -6   4   3      873.71      845.46     26.36 o
  -4   4   3      707.14      617.87     23.68 o
  -2   4   3     6035.76     6425.46    138.75 o
   0   4   3      134.05      160.56      9.63 o
   2   4   3     1219.05     1136.39     35.35 o
   4   4   3     3454.06     4187.83    109.46 o
   6   4   3    11110.39    11136.38    353.18 o
   8   4   3      539.18      709.44     31.25 o
  10   4   3     1193.98     1245.49     32.27 o
  12   4   3     1645.27     1765.21     64.44 o
  14   4   3      172.30      130.54     17.19 o
  16   4   3      595.46      530.19     43.50 o
  18   4   3      748.30      558.14     37.28 o
  20   4   3      438.23      376.01     35.66 o
  22   4   3      265.40      212.59     39.94 o
  24   4   3       45.73      -31.01     31.01 o
  26   4   3       22.02      -32.49     36.62 o
  28   4   3        7.96      -43.00     43.00 o
  30   4   3       13.22      -41.45     41.45 o
 -33   5   3       19.35      -15.33     37.69 o
 -31   5   3       29.71       68.20     38.79 o
 -29   5   3       12.33      -14.80     31.76 o
 -27   5   3        0.18       15.28     28.94 o
 -25   5   3       12.80      -10.12     21.78 o
 -23   5   3       13.49       -6.10     20.48 o
 -21   5   3      805.23      923.83     55.46 o
 -19   5   3     3088.77     3678.69    126.31 o
 -17   5   3     1286.60     1552.30     78.11 o
 -15   5   3     5720.42     5925.56    189.38 o
 -13   5   3       90.49       81.56     15.92 o
 -11   5   3      196.13      141.82     13.21 o
  -9   5   3      363.55      322.28     20.85 o
  -7   5   3     3226.33     3373.26     76.49 o
  -5   5   3      405.58      617.09     25.74 o
  -3   5   3    17053.31    17680.64    453.13 o
  -1   5   3      714.06      983.80     29.72 o
   1   5   3     1794.28     2134.04     68.03 o
   3   5   3     1623.66     1771.72     54.15 o
   5   5   3      490.58      319.05     18.46 o
   7   5   3    13843.38    13828.88    611.85 o
   9   5   3      878.61      922.67     52.58 o
  11   5   3      158.53      155.38     16.85 o
  13   5   3      952.49     1035.25     80.46 o
  15   5   3     1051.85     1119.78     49.19 o
  17   5   3        4.22      -16.19     16.19 o
  19   5   3       42.49        3.56     18.71 o
  21   5   3        0.46      -24.60     24.60 o
  23   5   3       35.93      -30.07     30.07 o
  25   5   3       54.17      -11.27     52.39 o
  27   5   3       12.39      -41.93     41.93 o
  29   5   3        5.53      -47.05     47.05 o
  31   5   3        4.49      -51.10     51.10 o
 -32   6   3        8.43      -42.01     62.84 o
 -30   6   3       18.06      -35.77     35.77 o
 -28   6   3      353.33      474.69     48.34 o
 -26   6   3        4.71       23.16     36.84 o
 -24   6   3      882.97     1056.85     68.10 o
 -22   6   3        1.73       22.80     20.34 o
 -20   6   3      838.94      763.93     66.07 o
 -18   6   3      217.25      194.99     20.89 o
 -16   6   3      209.62      157.64     19.01 o
 -14   6   3      559.20      457.62     56.54 o
 -12   6   3      480.46      393.08     38.51 o
 -10   6   3     1149.62     1132.36     37.19 o
  -8   6   3     2981.31     3242.19     95.64 o
  -6   6   3      206.60      178.31     13.98 o
  -4   6   3        0.44       -8.35      8.35 o
  -2   6   3      607.74      666.93     21.98 o
   0   6   3      716.90      563.05     36.07 o
   2   6   3      334.03      287.49     18.67 o
   4   6   3      295.34      331.35     18.29 o
   6   6   3     3027.42     3375.68     67.39 o
   8   6   3     1127.34     1423.49     48.60 o
  10   6   3     1209.55     1058.79     98.42 o
  12   6   3      584.76      615.94     43.32 o
  14   6   3      144.09      149.40     17.24 o
  16   6   3      742.45      662.40     47.44 o
  18   6   3     1309.63     1408.56    122.85 o
  20   6   3       36.85      -13.87     27.14 o
  22   6   3      228.97      162.71     37.07 o
  24   6   3       56.91       -2.05     40.42 o
  26   6   3      109.93       32.78     56.62 o
  28   6   3        6.87      -47.25     47.25 o
  30   6   3        9.34      -51.33     51.33 o
 -31   7   3       77.87       29.44     52.52 o
 -29   7   3        0.19       22.27     44.30 o
 -27   7   3      400.08      480.12     83.09 o
 -25   7   3      753.92      981.51     97.26 o
 -23   7   3       31.00       65.00     22.54 o
 -21   7   3     1017.57     1334.33    119.39 o
 -19   7   3      284.54      243.86     33.66 o
 -17   7   3       20.96       34.12     17.67 o
 -15   7   3      683.15      800.25     86.82 o
 -13   7   3      500.92      399.93     46.43 o
 -11   7   3       18.13        6.18     19.72 o
  -9   7   3      479.31      490.24     36.00 o
  -7   7   3     3028.20     3147.79    107.11 o
  -5   7   3        0.19      -10.88     10.88 o
  -3   7   3     1366.38     1285.81     51.31 o
  -1   7   3     1023.22      988.45     39.72 o
   1   7   3      621.95      542.41     36.97 o
   3   7   3     1045.30     1184.19     58.44 o
   5   7   3      826.98     1022.07     50.27 o
   7   7   3      499.96      502.74     32.58 o
   9   7   3      500.45      430.00     37.14 o
  11   7   3       76.62       66.44     29.08 o
  13   7   3      203.80      207.53     30.37 o
  15   7   3      210.20      122.79     34.30 o
  17   7   3        0.73      -26.62     26.62 o
  19   7   3       73.47       29.11     39.07 o
  21   7   3       31.39        1.51     35.19 o
  23   7   3      329.85      277.69     61.58 o
  25   7   3       54.62       32.47     44.63 o
  27   7   3        1.40      -24.19     46.06 o
  29   7   3       97.06      -14.11     43.93 o
 -30   8   3      100.37       34.85     56.93 o
 -28   8   3        1.67       28.02     47.66 o
 -26   8   3      236.44      256.67     50.02 o
 -24   8   3      187.11      153.82     44.66 o
 -22   8   3       12.79       38.69     21.61 o
 -20   8   3      167.18      117.52     23.05 o
 -18   8   3        0.24       10.28     18.62 o
 -16   8   3      296.36      265.61     33.82 o
 -14   8   3      557.56      486.01     47.53 o
 -12   8   3      129.50       97.07     25.31 o
 -10   8   3      195.93      202.26     21.76 o
  -8   8   3      139.47      124.81     17.25 o
  -6   8   3     1357.49     1467.77     50.25 o
  -4   8   3       10.10       -4.15     11.41 o
  -2   8   3     2080.64     2023.07    112.87 o
   0   8   3     1336.57     1235.42     68.18 o
   2   8   3     2249.40     2597.63     65.41 o
   4   8   3      407.68      381.20     36.82 o
   6   8   3       18.83       -6.50     22.92 o
   8   8   3      664.01      560.17     37.70 o
  10   8   3      393.15      396.70     36.06 o
  12   8   3      263.97      230.03     41.88 o
  14   8   3        5.89      -32.85     32.85 o
  16   8   3      296.63      271.50     43.55 o
  18   8   3      281.81      170.53     36.98 o
  20   8   3      119.46       56.92     36.58 o
  22   8   3        2.78      -26.45     45.08 o
  24   8   3       12.87      -24.70     50.64 o
  26   8   3       12.26      -42.43     42.43 o
  28   8   3        0.01      -41.58     52.77 o
 -29   9   3       15.81      -60.44     60.44 o
 -27   9   3       80.72       95.40     65.06 o
 -25   9   3       61.52      -31.42     39.90 o
 -23   9   3       42.40       49.97     42.87 o
 -21   9   3       16.62       -5.39     20.01 o
 -19   9   3      119.05       87.29     22.40 o
 -17   9   3     1245.55     1459.31     92.09 o
 -15   9   3      498.51      488.48     42.14 o
 -13   9   3     3251.08     3555.61    175.73 o
 -11   9   3      266.95      239.27     26.69 o
  -9   9   3      527.97      512.42     43.89 o
  -7   9   3       89.28       72.51     18.78 o
  -5   9   3     2948.45     2857.60    164.99 o
  -3   9   3      621.93      670.80     62.72 o
  -1   9   3      307.03      277.31     40.72 o
   1   9   3      939.92      985.95     50.82 o
   3   9   3     1331.90     1424.09     59.40 o
   5   9   3      545.76      546.58     43.92 o
   7   9   3     1132.93     1139.57     59.92 o
   9   9   3      421.16      421.79     44.27 o
  11   9   3      602.33      552.94     48.47 o
  13   9   3      369.42      338.39     49.10 o
  15   9   3      764.63      727.02     62.73 o
  17   9   3       22.98      -29.66     29.66 o
  19   9   3      323.72      325.28     45.43 o
  21   9   3      243.51      186.28     38.65 o
  23   9   3       25.81      -42.54     42.54 o
  25   9   3        2.03      -43.54     43.54 o
  27   9   3       82.51       21.51     53.29 o
 -28  10   3       10.26       16.06     81.12 o
 -26  10   3      101.68       55.58     64.55 o
 -24  10   3       34.98      -47.41     47.41 o
 -22  10   3      183.43      184.83     47.46 o
 -20  10   3        1.20      -29.17     37.14 o
 -18  10   3        0.28      -21.99     21.99 o
 -16  10   3      349.94      326.82     62.72 o
 -14  10   3      932.75     1014.66    122.49 o
 -12  10   3      108.36      167.47     32.44 o
 -10  10   3     1806.25     2002.51     76.01 o
  -8  10   3      530.49      476.79     37.99 o
  -6  10   3     1588.02     1502.33     87.85 o
  -4  10   3      545.65      456.34     58.66 o
  -2  10   3     1169.96     1106.61     53.97 o
   0  10   3      413.84      485.38     51.12 o
   2  10   3     1699.55     1855.13     67.20 o
   4  10   3      184.56      148.59     38.24 o
   6  10   3       11.84      -23.40     32.79 o
   8  10   3       37.71       -3.97     33.56 o
  10  10   3       99.41      110.85     46.08 o
  12  10   3       66.14       52.17     46.23 o
  14  10   3       17.60       -8.79     43.38 o
  16  10   3        0.12      -30.86     48.27 o
  18  10   3        0.42        5.76     35.16 o
  20  10   3       53.12       83.34     39.39 o
  22  10   3        2.29      -34.57     35.51 o
  24  10   3      112.39      132.26     48.86 o
 -27  11   3       19.25      -83.55     83.55 o
 -25  11   3        6.33       -1.83     77.96 o
 -23  11   3        4.44      -54.98     54.98 o
 -21  11   3      142.97      215.52     92.11 o
 -19  11   3       21.84      -25.25     39.88 o
 -17  11   3       95.40       22.54     41.31 o
 -15  11   3        1.62       16.43     36.45 o
 -13  11   3      227.01      215.37     55.26 o
 -11  11   3        4.16       17.41     33.51 o
  -9  11   3        9.86      -16.98     29.69 o
  -7  11   3      706.40      586.06     88.35 o
  -5  11   3     1240.77     1291.51     94.89 o
  -3  11   3      126.09       83.46     21.92 o
  -1  11   3     2521.29     2780.79    115.46 o
   1  11   3      269.17      257.02     41.41 o
   3  11   3      647.90      587.74     50.12 o
   5  11   3     1741.42     1912.72     84.02 o
   7  11   3      209.39      182.20     45.59 o
   9  11   3      160.32      175.37     50.56 o
  11  11   3       27.06       12.84     46.81 o
  13  11   3       25.43       14.49     50.52 o
  15  11   3       15.75      -34.99     47.28 o
  17  11   3      213.03      322.93     48.37 o
  19  11   3      383.00      491.18     57.19 o
  21  11   3        1.46       48.79     49.35 o
  23  11   3      119.94      245.53     60.55 o
 -24  12   3      154.36      140.12    110.45 o
 -22  12   3        0.10      -45.55     45.55 o
 -20  12   3      475.58      543.05    130.17 o
 -18  12   3      263.94      206.07     57.78 o
 -16  12   3       27.92      -54.30     54.30 o
 -14  12   3     1246.96     1538.44    176.04 o
 -12  12   3      475.32      586.29     66.07 o
 -10  12   3      540.48      524.22     79.05 o
  -8  12   3      768.95      709.36     89.94 o
  -6  12   3      315.45      344.71     77.80 o
  -4  12   3      554.85      554.54     65.59 o
  -2  12   3      743.13      874.71     83.66 o
   0  12   3      102.16      119.06     45.75 o
   2  12   3      182.78      128.10     46.99 o
   4  12   3        1.66      -43.08     43.08 o
   6  12   3      292.00      393.91     59.30 o
   8  12   3      717.81      787.75     71.90 o
  10  12   3      140.83      213.63     52.78 o
  12  12   3      582.67      764.23     75.05 o
  14  12   3       48.99       26.65     54.01 o
  16  12   3       31.06        2.50     62.84 o
  18  12   3        4.52       21.16     52.59 o
  20  12   3      121.50      202.58     71.34 o
  22  12   3      132.82      305.67    107.13 o
 -21  13   3      196.14      194.33     79.37 o
 -19  13   3        4.03      -40.97     62.70 o
 -17  13   3      344.44      495.94    116.89 o
 -15  13   3      338.94      386.75    125.18 o
 -13  13   3       54.95       52.81     63.35 o
 -11  13   3     2592.76     3171.23    254.01 o
  -9  13   3      208.22      287.45     99.07 o
  -7  13   3      565.60      618.11    121.37 o
  -5  13   3      220.01      296.74     63.79 o
  -3  13   3      176.69      214.30     79.34 o
  -1  13   3       40.40       -2.78     67.73 o
   1  13   3       32.67      -43.05     43.05 o
   3  13   3      283.11      302.44     59.49 o
   5  13   3      373.42      523.65     95.15 o
   7  13   3       45.41       60.81     47.21 o
   9  13   3      204.24      245.00     70.54 o
  11  13   3       12.82        9.62     55.15 o
  13  13   3       54.71       52.36     64.63 o
  15  13   3       16.26       35.63     66.47 o
  17  13   3       27.63       -4.50     68.48 o
  19  13   3      114.41      307.81     82.88 o
 -18  14   3       29.61      -58.59     62.64 o
 -16  14   3       72.10       50.14     78.09 o
 -14  14   3       71.91      -47.19     59.35 o
 -12  14   3       13.96      112.49     71.49 o
 -10  14   3       28.19      116.16     69.29 o
  -8  14   3      251.21      423.17     82.46 o
  -6  14   3       13.44       25.95     64.84 o
  -4  14   3      687.71     1036.76    169.29 o
  -2  14   3        4.59       32.59     78.65 o
   0  14   3      100.94      136.45     65.68 o
   2  14   3       84.12       73.73     62.46 o
   4  14   3        0.44      -30.50     50.43 o
   6  14   3       38.06       -4.35     60.65 o
   8  14   3        8.07      -58.12     58.12 o
  10  14   3       32.10        0.73     62.91 o
  12  14   3       25.15      -49.61     49.61 o
  14  14   3       11.60      -52.52     64.80 o
  16  14   3       27.50      -29.48     71.93 o
 -15  15   3        0.12      -68.96     68.96 o
 -13  15   3        2.47      -48.61     68.88 o
 -11  15   3       54.89       36.71     71.62 o
  -9  15   3       24.10       63.36     68.78 o
  -7  15   3      250.88      303.69     79.00 o
  -5  15   3      110.11       70.72     63.75 o
  -3  15   3       14.45       56.29     72.01 o
  -1  15   3       10.41      -70.29     81.21 o
   1  15   3       50.90      -63.51     63.51 o
   3  15   3        9.99      -28.72     53.21 o
   5  15   3       14.93      -65.17     90.50 o
   7  15   3        9.52      -51.39     51.39 o
   9  15   3      119.66      106.66     74.08 o
  11  15   3       10.40      -36.36     62.91 o
  -8  16   3      256.12      302.56     87.41 o
  -6  16   3        7.24      -48.86     73.61 o
  -4  16   3       70.18        0.18     68.45 o
  -2  16   3       29.02      -70.45     70.45 o
   0  16   3       39.48       -9.11    134.64 o
   2  16   3       16.82      -58.42     58.42 o
   4  16   3      125.77      202.43     79.82 o
   6  16   3        3.95      -28.51     67.97 o
 -36   0   4      246.27      730.63    170.28 o
 -34   0   4        7.97       83.37     65.62 o
 -32   0   4     1917.93     3219.46    306.14 o
 -30   0   4      370.26      394.49     67.48 o
 -28   0   4      222.24      272.91     55.06 o
 -26   0   4       46.29       13.64     40.62 o
 -24   0   4     1619.60     1961.65    171.14 o
 -22   0   4        7.05       -3.07     20.56 o
 -20   0   4      677.11      651.69     89.38 o
 -18   0   4     4584.33     5547.46    188.84 o
 -16   0   4      807.37     1005.44     46.85 o
 -14   0   4      528.43      476.16     33.80 o
 -12   0   4       52.12       12.76     12.19 o
 -10   0   4      670.31      766.41     52.35 o
  -8   0   4     3303.81     3421.25    120.81 o
  -6   0   4     7231.61     6825.04     57.16 o
  -4   0   4     3505.26     2930.96    462.38 o
  -2   0   4    12094.98    10869.02    343.81 o
   0   0   4    12965.70    12916.79    432.98 o
   2   0   4     1450.38     1565.42     45.04 o
   4   0   4      191.73      172.83     16.23 o
   6   0   4     8125.70     9216.24    324.89 o
   8   0   4      246.20      237.99     29.82 o
  10   0   4      186.75      178.37     26.71 o
  12   0   4     1718.66     1875.02    129.70 o
  14   0   4      179.36      178.46     33.53 o
  16   0   4      403.87      350.96     38.87 o
  18   0   4      447.48      481.49     57.16 o
  20   0   4       85.15       85.09     36.61 o
  22   0   4     1287.30     1573.94    253.84 o
  24   0   4      339.35      392.90     64.59 o
  26   0   4      220.15      148.67     61.11 o
  28   0   4       56.18       24.44     98.31 o
  30   0   4       12.65       22.08     85.96 o
  32   0   4       12.74     -100.98    132.66 o
 -35   1   4       18.17       30.78     43.20 o
 -33   1   4       52.98      169.13     46.67 o
 -31   1   4      207.05      297.83     47.99 o
 -29   1   4       13.13       83.49     35.74 o
 -27   1   4       67.81       71.19     26.80 o
 -25   1   4       79.92      124.35     28.08 o
 -23   1   4        0.14      -12.47     20.47 o
 -21   1   4     1088.82     1368.38     47.08 o
 -19   1   4     1689.21     1988.37     44.22 o
 -17   1   4      294.13      338.64     29.78 o
 -15   1   4     4611.49     5348.94    122.78 o
 -13   1   4     6498.15     7506.89    174.87 o
 -11   1   4     8698.24     9150.35    175.17 o
  -9   1   4     3620.16     3367.46     89.28 o
  -7   1   4     1552.85     1506.35     42.29 o
  -5   1   4       11.74       11.67      5.38 o
  -3   1   4     6185.71     5561.01    134.89 o
  -1   1   4        0.76        1.35      4.08 o
   1   1   4      724.36      731.56     53.27 o
   3   1   4      572.49      686.24     17.55 o
   5   1   4        3.40       -7.84      7.84 o
   7   1   4     2028.74     2068.11     45.00 o
   9   1   4      861.35      963.73     28.50 o
  11   1   4      118.80      127.11     15.40 o
  13   1   4       92.48       45.13     15.76 o
  15   1   4        0.23      -15.30     15.30 o
  17   1   4      321.92      315.62     30.70 o
  19   1   4        4.92      -15.21     20.86 o
  21   1   4      576.26      528.17     46.54 o
  23   1   4        1.97      -26.62     26.62 o
  25   1   4      135.13       76.61     33.25 o
  27   1   4        4.84      -36.78     36.78 o
  29   1   4       48.61      -14.73     41.39 o
  31   1   4      129.38       41.36     96.67 o
 -34   2   4        6.89       -8.64     38.96 o
 -32   2   4      155.19      147.30     46.05 o
 -30   2   4      416.65      382.14     45.44 o
 -28   2   4       35.04       66.54     31.88 o
 -26   2   4        7.56      -22.47     22.47 o
 -24   2   4      129.19      118.38     25.08 o
 -22   2   4     3768.11     4625.65    152.39 o
 -20   2   4     1845.09     2281.97     64.68 o
 -18   2   4     2104.79     2145.90     60.18 o
 -16   2   4     1615.00     1856.71     66.37 o
 -14   2   4       80.97       98.33     14.09 o
 -12   2   4     6476.33     6905.68    204.04 o
 -10   2   4     3734.28     3755.71     76.06 o
  -8   2   4     4643.81     4965.36    116.99 o
  -6   2   4      125.30      111.05     10.45 o
  -4   2   4     4611.29     4546.04    132.88 o
  -2   2   4     5454.28     4876.06    208.68 o
   0   2   4     1629.21     1524.08     27.72 o
   2   2   4     3860.23     4325.95    108.68 o
   4   2   4     2583.75     2634.27     32.08 o
   6   2   4      786.20      721.13     21.98 o
   8   2   4        7.81       14.43      9.18 o
  10   2   4     2813.51     3596.15    137.82 o
  12   2   4     2811.87     3520.96    135.99 o
  14   2   4      160.49      161.61     20.40 o
  16   2   4       18.20        4.84     20.72 o
  18   2   4      483.01      427.72     34.26 o
  20   2   4      230.43      220.21     32.45 o
  22   2   4       62.14       28.04     30.21 o
  24   2   4      262.45      313.71     55.73 o
  26   2   4        0.01      -34.75     34.75 o
  28   2   4        3.60      -53.94     53.94 o
  30   2   4       14.66      -48.85     48.85 o
 -35   3   4        0.07      -43.72     43.72 o
 -33   3   4        2.11       -1.49     38.57 o
 -31   3   4      385.45      500.39     52.57 o
 -29   3   4      477.33      520.35     60.95 o
 -27   3   4      108.23      109.49     31.05 o
 -25   3   4      180.22      132.62     23.93 o
 -23   3   4       77.96       82.94     21.61 o
 -21   3   4      119.58       84.38     17.58 o
 -19   3   4        2.63      -12.30     12.30 o
 -17   3   4     1471.47     1666.18     50.91 o
 -15   3   4      243.02      208.23     18.19 o
 -13   3   4       87.20       72.58     13.18 o
 -11   3   4     2835.01     3297.78     94.72 o
  -9   3   4     1619.40     1603.24     61.63 o
  -7   3   4     7201.97     7687.14    340.48 o
  -5   3   4      406.46      378.90     18.58 o
  -3   3   4      395.73      320.10     17.95 o
  -1   3   4       29.04       29.71      6.47 o
   1   3   4     1197.65     1468.94     23.23 o
   3   3   4      245.19      220.62     12.38 o
   5   3   4       69.94       50.18     10.54 o
   7   3   4      885.36      990.65     33.15 o
   9   3   4      178.09      175.06     18.16 o
  11   3   4      489.30      403.89     36.87 o
  13   3   4      223.68      233.12     21.19 o
  15   3   4      565.89      559.66     43.59 o
  17   3   4       65.49       43.02     26.55 o
  19   3   4       98.30       49.27     27.83 o
  21   3   4        0.55      -26.86     26.86 o
  23   3   4        9.10      -29.38     29.38 o
  25   3   4      179.14      161.18     64.99 o
  27   3   4       15.69       -5.58     40.29 o
  29   3   4        0.39      -39.70     39.70 o
  31   3   4       62.55      -35.67     67.15 o
 -34   4   4        0.11      -31.71     39.75 o
 -32   4   4       86.53       96.18     48.58 o
 -30   4   4       81.35      120.78     39.08 o
 -28   4   4       36.72       28.38     32.92 o
 -26   4   4      219.50      271.57     38.40 o
 -24   4   4      155.77      125.71     22.68 o
 -22   4   4      181.89      141.44     24.56 o
 -20   4   4       41.70       34.35     14.99 o
 -18   4   4      120.22       88.09     13.03 o
 -16   4   4       77.05       50.41      9.67 o
 -14   4   4        0.00       -9.05      9.05 o
 -12   4   4       33.33       30.15      8.61 o
 -10   4   4       29.59        7.34      7.55 o
  -8   4   4      197.58      181.49     14.06 o
  -6   4   4      278.10      180.07     18.28 o
  -4   4   4     2629.38     2344.03    215.71 o
  -2   4   4     3930.43     4168.13    112.71 o
   0   4   4     2789.70     2936.19    192.96 o
   2   4   4      365.34      290.32     16.62 o
   4   4   4      507.62      618.04     27.94 o
   6   4   4       21.02       24.04      9.66 o
   8   4   4      305.30      293.04     18.20 o
  10   4   4      745.37      841.98     60.85 o
  12   4   4     1582.26     1658.33     69.23 o
  14   4   4      689.75      669.60     40.75 o
  16   4   4       66.89       27.02     16.72 o
  18   4   4      165.66      117.80     24.68 o
  20   4   4        3.05      -25.53     25.53 o
  22   4   4       25.24      -28.42     28.42 o
  24   4   4        4.59      -46.58     46.58 o
  26   4   4        4.63      -45.49     45.49 o
  28   4   4       16.07      -48.68     48.68 o
  30   4   4       12.27      -42.44     42.44 o
 -33   5   4       18.89      -38.45     38.45 o
 -31   5   4       30.06       -6.03     35.91 o
 -29   5   4      396.92      462.68     55.49 o
 -27   5   4        8.59       -2.71     28.33 o
 -25   5   4      595.03      583.76     69.71 o
 -23   5   4       27.83       -4.25     17.41 o
 -21   5   4      188.05      162.27     28.91 o
 -19   5   4      225.75      157.76     17.44 o
 -17   5   4     1065.42     1140.10     46.31 o
 -15   5   4      127.07      106.01     12.51 o
 -13   5   4       54.39       40.71     10.96 o
 -11   5   4      289.59      301.82     18.98 o
  -9   5   4     4395.73     5156.07    152.33 o
  -7   5   4      218.75      177.33     13.46 o
  -5   5   4     1035.26     1277.57     24.83 o
  -3   5   4     2365.47     2373.73     59.82 o
  -1   5   4     2175.70     2346.03     52.26 o
   1   5   4     2440.08     2672.33     68.10 o
   3   5   4       62.66       78.74     12.31 o
   5   5   4     3080.48     3478.79     64.64 o
   7   5   4      368.72      298.75     36.13 o
   9   5   4      116.98       91.10     14.78 o
  11   5   4       73.57       71.65     14.25 o
  13   5   4      181.07      146.54     18.30 o
  15   5   4       30.01       33.37     16.35 o
  17   5   4      816.42      750.42     43.97 o
  19   5   4        1.35      -27.56     27.56 o
  21   5   4       93.29       26.38     31.95 o
  23   5   4       13.03      -34.18     34.18 o
  25   5   4        0.04      -33.97     33.97 o
  27   5   4       21.33      -16.87     48.51 o
  29   5   4        0.09      -49.22     49.22 o
 -32   6   4        2.02      -36.29     53.92 o
 -30   6   4        9.33       20.11     37.32 o
 -28   6   4        0.01      -17.07     31.22 o
 -26   6   4       88.93      100.00     34.40 o
 -24   6   4      118.83       86.90     32.70 o
 -22   6   4     1063.12     1212.87    126.04 o
 -20   6   4     2098.36     2446.50     86.64 o
 -18   6   4       28.83       31.31     14.19 o
 -16   6   4      212.21      156.92     19.04 o
 -14   6   4      661.05      725.80     60.80 o
 -12   6   4       23.32       -2.05     13.86 o
 -10   6   4       21.91        4.18     13.26 o
  -8   6   4      116.09       89.96     12.59 o
  -6   6   4     2772.93     3164.69    107.78 o
  -4   6   4     1059.09     1119.94     32.06 o
  -2   6   4      600.21      669.94     39.88 o
   0   6   4      267.86      252.55     18.67 o
   2   6   4      382.75      425.15     30.47 o
   4   6   4     6515.26     6746.80    294.78 o
   6   6   4     1817.96     1878.30    190.90 o
   8   6   4     1832.11     1673.70     98.29 o
  10   6   4      158.36      124.21     15.22 o
  12   6   4        0.08       -4.77     11.72 o
  14   6   4      463.43      474.90     30.04 o
  16   6   4     1459.58     1714.19     75.56 o
  18   6   4       42.88        8.35     30.68 o
  20   6   4      404.08      314.48     39.51 o
  22   6   4       47.53       16.78     34.73 o
  24   6   4        0.27      -34.29     34.29 o
  26   6   4       31.94      -38.10     40.88 o
  28   6   4        3.91       10.76     49.97 o
 -31   7   4       18.92      -27.30     51.73 o
 -29   7   4      238.13      295.29     81.15 o
 -27   7   4       12.88      -16.52     29.25 o
 -25   7   4       14.72       -0.17     28.68 o
 -23   7   4      148.13      177.57     31.99 o
 -21   7   4      437.98      440.99     39.48 o
 -19   7   4      552.40      535.09     37.23 o
 -17   7   4      201.08      142.62     19.46 o
 -15   7   4     1845.06     1998.82     50.80 o
 -13   7   4      355.32      357.97     37.14 o
 -11   7   4      289.72      228.65     21.20 o
  -9   7   4     1068.10     1190.49     41.72 o
  -7   7   4      362.50      317.66     35.29 o
  -5   7   4     1583.39     1691.26     45.83 o
  -3   7   4      441.52      523.71     30.31 o
  -1   7   4      730.36      722.72     48.27 o
   1   7   4      387.95      262.79     25.50 o
   3   7   4      350.05      284.39     24.64 o
   5   7   4     1611.09     1731.72     60.21 o
   7   7   4       69.44       44.75     22.30 o
   9   7   4      812.70      804.91     51.58 o
  11   7   4     1922.70     2387.01     80.29 o
  13   7   4      749.70      670.12     44.73 o
  15   7   4      755.94      762.90     60.86 o
  17   7   4      166.54      132.93     36.31 o
  19   7   4      116.70       76.79     36.91 o
  21   7   4       16.17       -2.99     33.63 o
  23   7   4        6.42      -35.69     35.69 o
  25   7   4      126.45      151.01     72.01 o
  27   7   4       29.88       15.62     59.42 o
 -30   8   4       60.38       36.77     65.69 o
 -28   8   4       58.16       69.40     51.58 o
 -26   8   4       98.54      111.65     61.55 o
 -24   8   4       19.95      -13.22     28.55 o
 -22   8   4      224.79      245.48     42.66 o
 -20   8   4       54.82       23.83     18.28 o
 -18   8   4      156.53      113.28     20.67 o
 -16   8   4      301.23      313.06     40.11 o
 -14   8   4        2.10      -15.18     15.18 o
 -12   8   4     1859.86     2072.11     55.14 o
 -10   8   4      102.84      122.78     21.08 o
  -8   8   4     1342.51     1269.31     39.62 o
  -6   8   4     2608.48     2604.14    104.83 o
  -4   8   4     1003.38     1106.10     37.70 o
  -2   8   4      276.25      316.49     50.19 o
   0   8   4       27.08       11.52     13.78 o
   2   8   4     1770.21     1557.68    115.30 o
   4   8   4     1002.48     1004.04     44.48 o
   6   8   4      277.56      290.77     30.84 o
   8   8   4     4249.52     4959.06    141.67 o
  10   8   4     1037.25     1105.68     77.48 o
  12   8   4      157.28      140.60     41.58 o
  14   8   4       18.50      -31.85     31.85 o
  16   8   4       44.43       35.77     29.60 o
  18   8   4      207.02      192.37     40.81 o
  20   8   4       47.12       18.65     36.02 o
  22   8   4      508.63      584.73     53.52 o
  24   8   4      201.61      253.47     67.12 o
  26   8   4        5.92       -8.01     51.45 o
 -29   9   4      112.19       80.17     63.73 o
 -27   9   4      101.04      193.33     67.73 o
 -25   9   4        8.80      -45.19     45.19 o
 -23   9   4      469.86      430.79     73.15 o
 -21   9   4       30.57      -11.32     22.60 o
 -19   9   4      543.56      552.80     67.65 o
 -17   9   4       45.08       30.60     21.53 o
 -15   9   4      100.18       90.70     22.92 o
 -13   9   4        7.04      -15.77     20.00 o
 -11   9   4       76.10       36.60     23.39 o
  -9   9   4      636.41      626.48     62.91 o
  -7   9   4        0.06      -13.38     16.82 o
  -5   9   4      978.82     1008.83     46.25 o
  -3   9   4       84.65       80.09     20.05 o
  -1   9   4        1.65      -16.38     16.38 o
   1   9   4      403.92      263.82     35.43 o
   3   9   4      224.94      164.37     32.84 o
   5   9   4      409.20      472.10     42.20 o
   7   9   4     1646.53     1815.60     63.76 o
   9   9   4       88.99      133.60     31.18 o
  11   9   4       32.62      -31.57     31.57 o
  13   9   4      211.99      171.21     45.26 o
  15   9   4        1.18       -1.76     34.52 o
  17   9   4      143.84      134.56     36.51 o
  19   9   4       70.03       39.10     37.24 o
  21   9   4      115.20      125.38     43.03 o
  23   9   4       12.59       -8.40     43.48 o
  25   9   4       54.92       44.73     68.19 o
 -28  10   4        1.52       -1.77     68.49 o
 -26  10   4      166.88      220.27     89.17 o
 -24  10   4       72.03       39.30     56.45 o
 -22  10   4      236.31      286.84     55.06 o
 -20  10   4      296.33      324.49     62.66 o
 -18  10   4       58.62       19.56     25.34 o
 -16  10   4        3.68       -0.78     21.70 o
 -14  10   4      119.23       56.43     24.89 o
 -12  10   4        7.07      -26.46     26.46 o
 -10  10   4       91.49       52.00     26.87 o
  -8  10   4      167.08       90.06     26.65 o
  -6  10   4       44.24       -3.71     18.18 o
  -4  10   4     1185.25     1114.73     64.94 o
  -2  10   4     5037.71     5193.28    316.51 o
   0  10   4      949.06      855.39     54.90 o
   2  10   4       57.01       32.22     32.73 o
   4  10   4       50.83       38.95     33.60 o
   6  10   4     2795.19     3158.30     85.62 o
   8  10   4      176.78      109.30     43.84 o
  10  10   4        7.25       39.01     43.64 o
  12  10   4     1198.57     1191.42     81.83 o
  14  10   4      381.38      388.23     55.07 o
  16  10   4       55.54       21.00     33.35 o
  18  10   4       55.82        6.36     33.96 o
  20  10   4      110.10       51.18     61.61 o
  22  10   4        1.09      -18.20     44.32 o
  24  10   4       20.65       -3.16     43.66 o
 -25  11   4       16.15      -75.31     75.31 o
 -23  11   4       30.59       -4.14     54.28 o
 -21  11   4      167.27      127.51     55.22 o
 -19  11   4      232.78      211.30     55.03 o
 -17  11   4       40.01      -39.73     39.73 o
 -15  11   4       33.50        2.44     31.33 o
 -13  11   4      557.45      597.12     62.43 o
 -11  11   4       49.80        3.11     27.74 o
  -9  11   4      512.10      441.62     56.61 o
  -7  11   4      109.75       83.80     53.40 o
  -5  11   4       19.66      -26.39     26.39 o
  -3  11   4        2.38      -11.16     26.40 o
  -1  11   4      175.36      175.16     46.00 o
   1  11   4        3.38      -33.38     33.90 o
   3  11   4       30.90      -26.81     35.94 o
   5  11   4      293.81      350.72     49.12 o
   7  11   4      311.54      305.97     48.94 o
   9  11   4      116.45      132.71     55.16 o
  11  11   4      297.57      247.78     51.49 o
  13  11   4       26.44       55.37     59.16 o
  15  11   4       14.32       -8.01     56.98 o
  17  11   4       84.98       32.24     46.49 o
  19  11   4        0.74       77.48     50.84 o
  21  11   4        9.23       32.76     51.34 o
 -24  12   4       27.04      -58.58     58.58 o
 -22  12   4       56.17      -54.13     54.13 o
 -20  12   4        0.12      -10.15     68.30 o
 -18  12   4      264.28      180.47     53.71 o
 -16  12   4       81.94      112.10     50.51 o
 -14  12   4        2.11       28.83     42.71 o
 -12  12   4       47.44       46.61     46.58 o
 -10  12   4       71.61       78.19     36.05 o
  -8  12   4      104.76       50.94     36.30 o
  -6  12   4        1.01      -12.30     34.87 o
  -4  12   4       65.93        6.66     38.10 o
  -2  12   4        0.10      -10.99     50.90 o
   0  12   4      424.03      550.49     60.41 o
   2  12   4       17.83       56.11     41.09 o
   4  12   4        5.17      -38.39     38.39 o
   6  12   4       12.38      -46.52     49.85 o
   8  12   4       13.12      -51.85     52.36 o
  10  12   4       94.63       39.18     57.75 o
  12  12   4        0.00        4.76     51.04 o
  14  12   4        2.57      -30.22     57.85 o
  16  12   4        0.92      -50.51     62.42 o
  18  12   4       13.39       -9.55     48.92 o
  20  12   4       10.23      -13.09     52.31 o
 -21  13   4        0.09      -41.48     71.84 o
 -19  13   4       56.65       69.24     77.95 o
 -17  13   4       61.89       22.03     56.59 o
 -15  13   4      113.01       31.84     64.83 o
 -13  13   4      155.79      133.61     94.32 o
 -11  13   4      109.40       57.83     41.13 o
  -9  13   4       11.96      -39.15     39.15 o
  -7  13   4        1.09       23.12     55.35 o
  -5  13   4        1.16      -54.12     54.12 o
  -3  13   4       90.16       66.50     60.89 o
  -1  13   4        1.06        2.55     54.47 o
   1  13   4      379.78      509.91     77.13 o
   3  13   4        2.51      -48.23     53.00 o
   5  13   4      257.55      178.61     65.58 o
   7  13   4        1.79      -41.60     41.60 o
   9  13   4       32.82       37.87     61.18 o
  11  13   4       37.27       25.66     54.54 o
  13  13   4       14.93      -53.08     53.08 o
  15  13   4       23.39       26.00     66.31 o
  17  13   4        3.51      -13.17     55.36 o
 -18  14   4       68.77       40.57     73.21 o
 -16  14   4       89.33       11.64     56.66 o
 -14  14   4       35.01      -57.55     65.35 o
 -12  14   4      119.44      197.15     77.02 o
 -10  14   4       40.83      -35.84    105.99 o
  -8  14   4        0.07      -63.47     63.47 o
  -6  14   4        9.40      -54.48     63.15 o
  -4  14   4        0.28      -62.60     62.60 o
  -2  14   4      360.08      516.05     75.22 o
   0  14   4       36.11        3.23     56.18 o
   2  14   4       70.70       54.97     63.36 o
   4  14   4       18.09      -31.30     62.45 o
   6  14   4        0.01      -51.79     51.79 o
   8  14   4       30.78       80.33     69.43 o
  10  14   4        2.24      -56.27     64.03 o
  12  14   4      176.55      200.35     65.90 o
  14  14   4       75.99      108.14     70.72 o
 -13  15   4       45.32       51.80     64.96 o
 -11  15   4        7.00      -50.20     50.20 o
  -9  15   4        5.21        9.16     66.92 o
  -7  15   4        0.57       11.58     68.36 o
  -5  15   4       52.36       56.59     70.04 o
  -3  15   4       29.35      -55.01     73.96 o
  -1  15   4       43.35       83.87     63.17 o
   1  15   4      142.37      112.30     69.70 o
   3  15   4       75.59       57.71     72.88 o
   5  15   4      165.11      203.46     73.74 o
   7  15   4      157.10      158.10     72.84 o
   9  15   4        8.55       36.54     69.42 o
  -6  16   4       67.40       26.28     64.69 o
  -4  16   4        5.03      -72.51     72.51 o
  -2  16   4       19.74      -70.70     84.55 o
   0  16   4        9.92      -26.38     73.49 o
   2  16   4      208.65      315.16     85.11 o
 -35   1   5       33.94       34.05     46.73 o
 -33   1   5       65.63      100.07     42.49 o
 -31   1   5      302.32      404.51     46.52 o
 -29   1   5      341.89      262.88     42.07 o
 -27   1   5       50.69       13.74     28.54 o
 -25   1   5       96.21       59.75     30.56 o
 -23   1   5      307.22      233.49     29.22 o
 -21   1   5        1.99       -5.63     13.31 o
 -19   1   5     1451.26     1688.90     71.02 o
 -17   1   5      102.47      107.37     16.01 o
 -15   1   5      638.68      707.12     51.83 o
 -13   1   5     2259.37     2646.91     65.44 o
 -11   1   5      295.69      282.96     16.68 o
  -9   1   5     1647.07     2031.46     49.24 o
  -7   1   5       33.29       10.95      4.68 o
  -5   1   5     1024.83     1051.49     20.75 o
  -3   1   5      190.96      152.07      9.06 o
  -1   1   5     7176.19     7993.89    141.18 o
   1   1   5      950.54     1214.95     27.69 o
   3   1   5    11475.95    13166.97    207.17 o
   5   1   5    10050.80    12513.25    215.66 o
   7   1   5      849.31      933.57     34.53 o
   9   1   5       21.81       11.78     11.53 o
  11   1   5      261.89      244.91     20.71 o
  13   1   5      395.19      462.64     34.61 o
  15   1   5        4.15      -21.35     21.35 o
  17   1   5       69.44       14.01     31.37 o
  19   1   5      105.94       73.11     36.07 o
  21   1   5      188.98      241.58     40.56 o
  23   1   5       19.45       44.11     41.73 o
  25   1   5       24.85      135.27     47.70 o
  27   1   5      124.05      136.72     49.10 o
  29   1   5       82.63      170.01     72.21 o
 -34   2   5      212.51      275.95     56.15 o
 -32   2   5      190.57      247.84     45.98 o
 -30   2   5       36.05       46.29     33.36 o
 -28   2   5      191.34      191.41     39.87 o
 -26   2   5       17.97      -16.80     25.58 o
 -24   2   5      374.73      406.01     39.32 o
 -22   2   5       11.15      -17.43     17.43 o
 -20   2   5     1235.90     1479.17     46.76 o
 -18   2   5      160.12      132.72     18.24 o
 -16   2   5      367.21      326.70     31.35 o
 -14   2   5      169.74      169.31     17.31 o
 -12   2   5      362.73      386.15     26.00 o
 -10   2   5     3298.28     3711.75     88.76 o
  -8   2   5      408.11      354.10     14.87 o
  -6   2   5       45.51       38.27      6.41 o
  -4   2   5     2270.05     2373.75     85.05 o
  -2   2   5       37.71       39.62     10.90 o
   0   2   5     4696.60     4956.72     83.10 o
   2   2   5     1237.96     1146.09     98.56 o
   4   2   5      717.60      756.21     29.55 o
   6   2   5       29.40       46.26     10.64 o
   8   2   5     3492.09     3564.43     95.17 o
  10   2   5     1443.84     1628.07     51.16 o
  12   2   5      331.65      299.93     34.65 o
  14   2   5       69.25       16.29     24.64 o
  16   2   5      261.35      245.50     32.20 o
  18   2   5      882.69      920.52     80.61 o
  20   2   5       63.02       55.18     33.16 o
  22   2   5      195.03      253.23     43.56 o
  24   2   5      791.74      937.23    101.54 o
  26   2   5       34.88       78.34     47.67 o
  28   2   5      158.56      162.65     74.09 o
  30   2   5       78.71       72.48     60.77 o
 -35   3   5        0.96      -45.87     45.87 o
 -33   3   5       16.11      -31.24     41.82 o
 -31   3   5       37.34       22.83     38.54 o
 -29   3   5       83.40       18.41     33.91 o
 -27   3   5      574.10      693.41     81.11 o
 -25   3   5       54.60        7.78     29.73 o
 -23   3   5      241.55      240.42     33.48 o
 -21   3   5       57.98       40.49     21.23 o
 -19   3   5      101.82       64.14     19.06 o
 -17   3   5     1596.12     1727.27     52.55 o
 -15   3   5       23.44        2.91     13.53 o
 -13   3   5       17.49       12.29     11.79 o
 -11   3   5      807.69     1035.87     31.22 o
  -9   3   5     3975.05     4679.59    132.09 o
  -7   3   5      221.89      146.27     10.96 o
  -5   3   5      504.80      470.64     24.57 o
  -3   3   5     4471.30     4722.77    117.48 o
  -1   3   5     4668.48     4883.77    114.71 o
   1   3   5     4292.72     4949.47    104.81 o
   3   3   5      555.76      799.61     31.06 o
   5   3   5       77.03       95.39     11.91 o
   7   3   5     2424.28     2832.32     72.21 o
   9   3   5       33.38       19.64     13.68 o
  11   3   5      230.02      297.58     30.39 o
  13   3   5      218.63      207.14     22.19 o
  15   3   5     1129.57     1428.19     67.75 o
  17   3   5      688.31      815.65     70.42 o
  19   3   5      822.45      838.90     65.67 o
  21   3   5      130.50      129.31     38.37 o
  23   3   5      300.02      280.60     47.81 o
  25   3   5       38.22       46.75     41.62 o
  27   3   5      113.46      130.11     50.00 o
  29   3   5       34.26       89.74     56.48 o
 -34   4   5       49.10       28.99     52.80 o
 -32   4   5       54.00        2.61     36.64 o
 -30   4   5      322.92      379.43     53.28 o
 -28   4   5      179.30      313.07     41.64 o
 -26   4   5      112.06       61.28     32.18 o
 -24   4   5       32.51       14.79     24.67 o
 -22   4   5     1066.68     1134.07     64.64 o
 -20   4   5      221.36      207.16     28.33 o
 -18   4   5     1226.82     1336.01     78.61 o
 -16   4   5       63.16       47.35     16.18 o
 -14   4   5      506.84      560.94     45.98 o
 -12   4   5      476.49      496.22     26.94 o
 -10   4   5     2952.59     3254.85     63.48 o
  -8   4   5      107.35       94.65     16.36 o
  -6   4   5      164.00      133.27      9.46 o
  -4   4   5       97.09       54.96      8.22 o
  -2   4   5     1317.65     1429.62     32.15 o
   0   4   5     1381.01     1345.33     22.38 o
   2   4   5     2804.28     2766.60     65.86 o
   4   4   5     1554.29     1902.11     44.91 o
   6   4   5     5259.02     5679.66    124.89 o
   8   4   5       10.78       48.08     14.12 o
  10   4   5     4098.55     4805.73    187.28 o
  12   4   5      726.84      569.47     45.54 o
  14   4   5      244.69      161.06     22.15 o
  16   4   5      233.15      202.94     25.61 o
  18   4   5       68.24       15.15     33.39 o
  20   4   5       36.34       -6.63     35.82 o
  22   4   5      121.36       55.72     51.80 o
  24   4   5       10.28      -26.92     44.83 o
  26   4   5        0.80      -20.71     48.89 o
  28   4   5        1.06      -47.56     53.82 o
 -33   5   5        8.09      -38.78     41.76 o
 -31   5   5       77.01       36.40     42.77 o
 -29   5   5       23.28       62.06     38.51 o
 -27   5   5      556.01      642.16     52.97 o
 -25   5   5       55.98       41.09     29.41 o
 -23   5   5       31.72      -13.05     25.29 o
 -21   5   5     2275.82     2767.19    103.98 o
 -19   5   5       56.48       13.94     22.18 o
 -17   5   5      857.81      720.76     73.09 o
 -15   5   5       50.73        7.34     17.15 o
 -13   5   5      537.93      560.67     38.85 o
 -11   5   5      541.13      446.74     21.50 o
  -9   5   5     2478.56     2886.36     67.34 o
  -7   5   5      248.36      183.27     18.31 o
  -5   5   5      101.40       67.07     10.86 o
  -3   5   5     2283.22     2391.84     92.48 o
  -1   5   5       18.38       18.35      6.08 o
   1   5   5     2811.71     3278.29     56.00 o
   3   5   5     4481.78     5123.42    104.50 o
   5   5   5     3321.16     3557.46     71.63 o
   7   5   5      349.50      362.08     21.31 o
   9   5   5     4085.35     4500.80    143.28 o
  11   5   5      709.04      669.35     40.60 o
  13   5   5     1425.19     1549.88     77.83 o
  15   5   5      720.39      677.86     36.46 o
  17   5   5       20.94      -30.44     30.44 o
  19   5   5      329.39      207.08     41.90 o
  21   5   5      162.82       99.14     38.69 o
  23   5   5       23.26      -39.85     39.85 o
  25   5   5        0.66      -40.74     40.74 o
  27   5   5       70.09       22.59     49.30 o
  29   5   5       55.23      -76.69     76.69 o
 -32   6   5       10.37       -6.06     37.16 o
 -30   6   5       26.51       14.44     34.47 o
 -28   6   5      173.19      242.69     45.30 o
 -26   6   5       30.24      -19.13     29.24 o
 -24   6   5        0.69      -26.98     26.98 o
 -22   6   5        3.80       -1.82     25.69 o
 -20   6   5      154.09      126.61     27.75 o
 -18   6   5       53.35       16.53     21.06 o
 -16   6   5      544.52      628.53     35.89 o
 -14   6   5      279.26      212.94     17.82 o
 -12   6   5       57.12       71.21     14.83 o
 -10   6   5        6.18      -11.82     11.82 o
  -8   6   5      593.85      599.97     23.44 o
  -6   6   5      195.54      125.81     14.30 o
  -4   6   5      356.08      338.09     32.37 o
  -2   6   5       48.13       38.58     10.33 o
   0   6   5      270.62      258.14     20.21 o
   2   6   5       48.92       70.16     12.06 o
   4   6   5       67.29       41.20     18.51 o
   6   6   5     1560.69     1574.12     95.64 o
   8   6   5       72.00       68.35     15.99 o
  10   6   5      272.28      242.80     24.84 o
  12   6   5      895.13      825.36     61.58 o
  14   6   5       30.42        2.56     16.20 o
  16   6   5      329.37      262.93     38.61 o
  18   6   5        1.05      -29.54     29.54 o
  20   6   5      181.70      176.95     45.16 o
  22   6   5      164.33      160.02     45.07 o
  24   6   5       19.53       -1.65     47.03 o
  26   6   5      153.06      106.02     75.15 o
  28   6   5        0.22      -47.45     64.74 o
 -31   7   5        6.18      -55.47     55.47 o
 -29   7   5       19.16      -33.86     33.86 o
 -27   7   5       89.82       53.63     35.85 o
 -25   7   5       10.56      -31.14     31.14 o
 -23   7   5      118.17       51.70     29.11 o
 -21   7   5       97.55       53.87     26.70 o
 -19   7   5      209.87      113.31     27.23 o
 -17   7   5       29.27      -14.26     14.26 o
 -15   7   5      303.33      200.17     23.84 o
 -13   7   5      249.79      237.64     25.98 o
 -11   7   5        0.27      -14.34     14.34 o
  -9   7   5        1.41        0.44     14.54 o
  -7   7   5      414.23      411.18     43.83 o
  -5   7   5      149.87      139.41     17.32 o
  -3   7   5       12.74       13.01     14.09 o
  -1   7   5      243.11      215.60     18.15 o
   1   7   5      644.46      663.53     42.11 o
   3   7   5      733.33      577.92     29.58 o
   5   7   5     1963.44     1919.56    115.64 o
   7   7   5      264.38      186.78     26.85 o
   9   7   5      226.42      148.34     30.13 o
  11   7   5       30.49        1.34     10.53 o
  13   7   5        1.49      -25.20     25.20 o
  15   7   5      643.13      488.31     46.53 o
  17   7   5      150.42      107.08     39.71 o
  19   7   5        1.36      -34.57     34.57 o
  21   7   5       10.59       -5.05     35.79 o
  23   7   5      209.77      242.91    101.37 o
  25   7   5       66.85       76.26     49.91 o
  27   7   5        4.59       -7.72     51.06 o
 -30   8   5       35.80      -49.79     49.79 o
 -28   8   5       30.15      -25.27     50.47 o
 -26   8   5       65.40       64.20     35.57 o
 -24   8   5       77.53       57.89     36.00 o
 -22   8   5       39.67      -28.55     28.55 o
 -20   8   5        0.15      -21.02     21.02 o
 -18   8   5       81.27       52.81     17.32 o
 -16   8   5       12.61      -20.23     20.23 o
 -14   8   5      297.33      263.60     31.97 o
 -12   8   5       52.01        4.29     19.16 o
 -10   8   5      100.20       80.48     19.82 o
  -8   8   5      298.11      278.82     23.97 o
  -6   8   5        0.33      -16.13     16.13 o
  -4   8   5      119.71       93.31     21.10 o
  -2   8   5      669.77      657.13     33.62 o
   0   8   5      237.52      190.51     25.38 o
   2   8   5      281.78      257.06     34.82 o
   4   8   5      408.07      374.81     35.35 o
   6   8   5       29.16       -2.60     26.98 o
   8   8   5      805.35      695.72     45.35 o
  10   8   5      233.21      128.08     39.32 o
  12   8   5      337.18      257.82     45.04 o
  14   8   5        0.12      -27.12     27.12 o
  16   8   5       23.48       -6.16     30.09 o
  18   8   5       65.44       93.51     35.17 o
  20   8   5      193.02      203.23     46.65 o
  22   8   5       34.38       29.70     58.41 o
  24   8   5        0.77      -55.09     55.09 o
  26   8   5        5.12      -41.40     41.40 o
 -29   9   5       19.32      -48.92     48.92 o
 -27   9   5        3.17      -49.30     49.30 o
 -25   9   5      174.37      136.80     57.35 o
 -23   9   5        1.68      -19.12     31.27 o
 -21   9   5       21.03      -16.93     26.63 o
 -19   9   5      220.27      216.76     35.86 o
 -17   9   5      454.05      429.77     50.31 o
 -15   9   5        2.23       -8.69     20.87 o
 -13   9   5     1733.73     1921.65     62.42 o
 -11   9   5     2220.21     2461.25     95.72 o
  -9   9   5      846.13      770.77     68.15 o
  -7   9   5       10.09      -14.14     20.66 o
  -5   9   5       25.11       25.00     20.83 o
  -3   9   5     1346.45     1236.46     65.66 o
  -1   9   5      740.26      724.43     41.21 o
   1   9   5     1008.43      932.54     67.02 o
   3   9   5     2023.99     2448.13    101.49 o
   5   9   5      395.95      383.43     41.77 o
   7   9   5       49.46       -3.84     27.55 o
   9   9   5      168.59       83.13     38.68 o
  11   9   5       11.88      -31.34     31.88 o
  13   9   5       52.16        7.34     40.67 o
  15   9   5      113.28      108.26     37.34 o
  17   9   5      231.71      230.72     52.96 o
  19   9   5        0.01      -16.01     36.72 o
  21   9   5       71.94       27.90     39.35 o
  23   9   5       92.75       69.04     45.11 o
 -28  10   5       48.70       11.07     51.06 o
 -26  10   5       11.38      -51.46     54.46 o
 -24  10   5       24.48      -49.55     49.55 o
 -22  10   5       84.28      118.32     45.35 o
 -20  10   5       98.95       59.04     31.43 o
 -18  10   5       62.50      -12.44     26.01 o
 -16  10   5        5.62      -23.60     23.60 o
 -14  10   5      642.78      617.53     51.75 o
 -12  10   5        0.40      -27.38     27.38 o
 -10  10   5      555.61      592.71     71.08 o
  -8  10   5      432.12      392.15     38.16 o
  -6  10   5      136.40      128.44     31.11 o
  -4  10   5      464.14      459.75     73.15 o
  -2  10   5      537.17      515.07     71.65 o
   0  10   5      428.87      366.43     48.66 o
   2  10   5      518.27      594.49     46.87 o
   4  10   5      115.08       73.83     40.04 o
   6  10   5      202.79      244.67     46.70 o
   8  10   5        4.10      -31.58     31.58 o
  10  10   5        9.24      -15.13     37.90 o
  12  10   5        0.18        5.58     44.07 o
  14  10   5       16.21      -24.37     59.62 o
  16  10   5       45.84       15.95     36.08 o
  18  10   5        9.77       -3.74     39.54 o
  20  10   5      163.85      187.45     75.70 o
  22  10   5        0.36       46.89     54.87 o
 -25  11   5       26.05      -16.57     50.18 o
 -23  11   5        2.49      -41.69     41.69 o
 -21  11   5      126.58      100.01     51.82 o
 -19  11   5       28.12      -42.29     45.15 o
 -17  11   5       69.13       63.36     29.09 o
 -15  11   5      199.54      133.12     33.81 o
 -13  11   5      286.25      294.86     72.35 o
 -11  11   5      210.99      210.07     43.75 o
  -9  11   5      449.31      396.13     94.60 o
  -7  11   5     1413.74     1660.21    230.33 o
  -5  11   5      747.06      656.54    237.75 o
  -3  11   5       78.30       67.44     32.06 o
  -1  11   5     3066.65     3706.44    122.89 o
   1  11   5      789.16      845.45     62.94 o
   3  11   5        0.13      -38.04     38.04 o
   5  11   5        1.40      -19.77     39.98 o
   7  11   5      307.11      350.70     67.39 o
   9  11   5       13.51      -31.31     53.76 o
  11  11   5      136.81      185.25     60.57 o
  13  11   5       63.63       23.05     47.06 o
  15  11   5        2.66      -21.60     38.43 o
  17  11   5       88.03       61.95     46.53 o
  19  11   5       71.62       82.67     47.05 o
  21  11   5        2.07       24.79     60.28 o
 -24  12   5       99.73       20.88     64.02 o
 -22  12   5       36.35      -47.99     47.99 o
 -20  12   5      447.47      476.09    119.18 o
 -18  12   5       33.63       -5.63     42.10 o
 -16  12   5      138.44       48.24     58.95 o
 -14  12   5      389.78      421.43     90.02 o
 -12  12   5       94.95       82.59     40.83 o
 -10  12   5      430.10      499.27    100.23 o
  -8  12   5      455.58      428.17     79.45 o
  -6  12   5       27.63        4.29     34.88 o
  -4  12   5      429.01      516.31     66.32 o
  -2  12   5       42.36       30.29     43.88 o
   0  12   5      165.62      239.97     54.87 o
   2  12   5       12.09        7.71     46.10 o
   4  12   5        1.04      -54.21     54.21 o
   6  12   5       75.60      162.38     60.58 o
   8  12   5        7.75      -10.16     44.82 o
  10  12   5      337.85      423.64     78.16 o
  12  12   5       10.46       58.51     58.10 o
  14  12   5      134.70       98.81     59.81 o
  16  12   5       98.73      165.30     51.20 o
  18  12   5       11.85       17.43     45.62 o
 -21  13   5      163.36      138.68     81.71 o
 -19  13   5       23.71      -47.66     49.55 o
 -17  13   5      568.58      710.92    132.61 o
 -15  13   5      116.81      123.85     60.56 o
 -13  13   5       18.47      -45.23     48.30 o
 -11  13   5      280.77      301.53     54.71 o
  -9  13   5        2.06      -36.21     57.98 o
  -7  13   5      149.32       81.42     62.49 o
  -5  13   5      180.51      165.97     77.99 o
  -3  13   5      166.06      137.04     62.88 o
  -1  13   5       80.43      102.55     52.10 o
   1  13   5       17.42      -42.91     42.91 o
   3  13   5       11.76      -34.97     52.74 o
   5  13   5       51.57       -7.68     59.46 o
   7  13   5       72.41       91.84     55.33 o
   9  13   5      237.86      326.55     73.97 o
  11  13   5       61.33       -2.58     60.80 o
  13  13   5      258.31      371.24     75.02 o
  15  13   5       45.58       68.78     60.56 o
 -18  14   5      152.87      227.51     81.34 o
 -16  14   5        1.31      -57.10     57.10 o
 -14  14   5       79.83      110.80     80.76 o
 -12  14   5       92.24       70.40     66.31 o
 -10  14   5       87.24      142.58     70.47 o
  -8  14   5      253.47      379.01     82.81 o
  -6  14   5        0.23      -37.79     64.28 o
  -4  14   5      363.09      440.39     94.50 o
  -2  14   5       52.39       11.01     62.81 o
   0  14   5       39.19       38.84     54.60 o
   2  14   5       99.36       18.51     59.60 o
   4  14   5       20.18       64.54     66.47 o
   6  14   5      102.47       88.82     58.12 o
   8  14   5       10.50       -2.91     66.39 o
  10  14   5      152.81      177.67     74.83 o
  12  14   5       68.70      132.46     71.49 o
 -13  15   5        0.49      -52.01     71.02 o
 -11  15   5      141.81      126.74     77.70 o
  -9  15   5      298.94      370.54     87.71 o
  -7  15   5       43.26       50.51     61.54 o
  -5  15   5       40.99      -20.79     69.27 o
  -3  15   5       30.39       66.00     80.56 o
  -1  15   5        5.99        5.67     64.18 o
   1  15   5       45.70       25.62     62.85 o
   3  15   5       36.08       29.98     69.38 o
   5  15   5       94.08       85.24     67.95 o
   7  15   5       14.07      -19.49     69.52 o
 -34   0   6        2.07      -46.50     62.79 o
 -32   0   6      308.72      346.64     78.84 o
 -30   0   6       94.62       38.73     51.59 o
 -28   0   6      152.00      203.34     51.58 o
 -26   0   6      184.57      194.16     50.34 o
 -24   0   6        2.46      -19.32     36.84 o
 -22   0   6      920.85     1079.16    109.16 o
 -20   0   6       50.11       24.91     16.35 o
 -18   0   6      590.97      607.71     49.68 o
 -16   0   6     1391.18     1461.53     88.88 o
 -14   0   6      221.64      203.74     36.85 o
 -12   0   6     2747.80     3216.82    105.41 o
 -10   0   6      564.77      371.50     29.28 o
  -8   0   6     2322.37     2343.95     50.53 o
  -6   0   6     2338.31     1638.34    379.32 o
  -4   0   6       16.13       15.27     10.19 o
  -2   0   6    33374.96    35381.98    869.95 o
   0   0   6      133.34      108.03     17.88 o
   2   0   6      502.20      645.22     47.15 o
   4   0   6       11.46       36.59     13.66 o
   6   0   6     3784.86     4767.39    113.60 o
   8   0   6     1900.42     2213.12     91.74 o
  10   0   6      105.34      109.68     29.31 o
  12   0   6      155.28      191.84     38.01 o
  14   0   6      819.92      704.36     91.61 o
  16   0   6      147.47      115.18     45.51 o
  18   0   6      519.52      610.01     82.64 o
  20   0   6      934.52     1857.75    118.99 o
  22   0   6     2335.61     4242.05    531.84 o
  24   0   6     1373.99     2760.01    146.59 o
  26   0   6        1.79       29.37     58.93 o
  28   0   6       13.46       31.77     91.90 o
 -35   1   6       11.42       12.08     38.81 o
 -33   1   6        6.20      -41.26     41.26 o
 -31   1   6        9.01      -14.14     33.48 o
 -29   1   6      136.05      157.13     49.44 o
 -27   1   6      132.62       69.69     31.32 o
 -25   1   6       92.87       78.90     31.58 o
 -23   1   6        0.27      -22.08     22.08 o
 -21   1   6       16.73      -14.56     15.65 o
 -19   1   6     1031.49     1116.12     56.05 o
 -17   1   6        2.91       -4.70     13.84 o
 -15   1   6     4438.20     5023.00    152.11 o
 -13   1   6      481.77      551.99     29.44 o
 -11   1   6       13.30       13.75      7.95 o
  -9   1   6     4975.37     5014.30    157.13 o
  -7   1   6     2226.45     2378.84     30.32 o
  -5   1   6      208.72      265.12     11.89 o
  -3   1   6     4076.01     4246.36     62.37 o
  -1   1   6     2744.56     3220.54     56.10 o
   1   1   6     2427.13     2459.48     39.34 o
   3   1   6      890.53     1006.62     26.43 o
   5   1   6     2573.12     3030.58     68.19 o
   7   1   6        0.24        5.42     12.83 o
   9   1   6     1193.35     1460.96     54.16 o
  11   1   6      977.16     1023.96     40.42 o
  13   1   6      210.73      218.95     27.48 o
  15   1   6     1633.60     1973.99     65.61 o
  17   1   6       83.84      123.02     35.31 o
  19   1   6      858.42     1008.25     99.91 o
  21   1   6       23.53       83.83     34.36 o
  23   1   6      171.04      313.64     48.29 o
  25   1   6      122.08      202.33     51.40 o
  27   1   6       90.47      135.90     50.13 o
  29   1   6       35.27       20.22     65.84 o
 -34   2   6        0.42      -41.61     41.61 o
 -32   2   6        1.14      -36.01     39.56 o
 -30   2   6       99.83       50.97     41.21 o
 -28   2   6      102.90      167.25     37.60 o
 -26   2   6        8.77      -24.66     24.66 o
 -24   2   6       67.77       25.01     28.21 o
 -22   2   6      197.02      221.68     24.62 o
 -20   2   6     1066.80     1087.85     75.76 o
 -18   2   6      455.91      409.54     41.81 o
 -16   2   6     1088.35     1109.19     39.47 o
 -14   2   6        2.45      -10.94     10.94 o
 -12   2   6      176.11      137.49     15.66 o
 -10   2   6      171.82      102.77     17.13 o
  -8   2   6       16.13       12.88      7.90 o
  -6   2   6     4933.78     4409.06    287.62 o
  -4   2   6    16359.70    19098.35    453.67 o
  -2   2   6       69.58       58.35     13.58 o
   0   2   6     2342.15     2336.87     45.61 o
   2   2   6       43.54       13.39      8.18 o
   4   2   6        0.96       -7.45      9.97 o
   6   2   6        2.31        9.93     12.04 o
   8   2   6      975.07      980.92     47.28 o
  10   2   6       26.69       26.64     17.25 o
  12   2   6     2982.01     3685.60     87.56 o
  14   2   6       11.19       41.52     24.98 o
  16   2   6     1087.35     1316.76     79.10 o
  18   2   6      137.81      196.47     37.98 o
  20   2   6       62.21       74.55     40.00 o
  22   2   6       13.78       91.98     41.20 o
  24   2   6       38.10       24.96     42.93 o
  26   2   6      152.70      191.45     53.59 o
  28   2   6       18.92      -33.80     66.34 o
 -33   3   6       15.82       -3.34     48.37 o
 -31   3   6       22.54       12.21     39.91 o
 -29   3   6       76.63       17.62     35.08 o
 -27   3   6       33.58      -25.25     25.25 o
 -25   3   6      124.34      107.45     29.85 o
 -23   3   6       27.88        8.13     25.56 o
 -21   3   6       52.98       10.19     20.03 o
 -19   3   6      946.94     1014.68     43.45 o
 -17   3   6       21.20      -14.80     14.80 o
 -15   3   6       60.39       64.26     14.75 o
 -13   3   6      639.36      671.16     36.50 o
 -11   3   6      377.35      394.17     28.44 o
  -9   3   6     2060.20     2056.17     45.22 o
  -7   3   6     2924.17     2819.33    110.52 o
  -5   3   6     1150.20     1310.21     34.66 o
  -3   3   6       18.30       28.48     13.17 o
  -1   3   6       44.92       77.96      6.38 o
   1   3   6      274.03      323.43     13.45 o
   3   3   6      449.25      343.18     50.34 o
   5   3   6        0.19        1.78     11.79 o
   7   3   6        0.71      -12.95     12.95 o
   9   3   6       24.60       -3.15     15.51 o
  11   3   6        0.08      -15.62     15.62 o
  13   3   6      138.98      132.82     29.12 o
  15   3   6        0.17      -26.45     26.45 o
  17   3   6      463.29      507.55     48.26 o
  19   3   6       30.71      -27.30     36.01 o
  21   3   6      805.95      939.05     65.75 o
  23   3   6      333.73      501.41     60.88 o
  25   3   6       16.19       27.22     44.35 o
  27   3   6       28.33       57.73     54.26 o
 -34   4   6        0.83      -42.45     42.45 o
 -32   4   6        7.06      -38.63     38.63 o
 -30   4   6       21.79      -20.08     34.47 o
 -28   4   6      104.45       80.96     39.96 o
 -26   4   6        0.00      -26.80     26.80 o
 -24   4   6      128.19       81.39     29.31 o
 -22   4   6       31.50       20.09     25.79 o
 -20   4   6       36.28       20.69     20.62 o
 -18   4   6     1170.80     1158.79     85.38 o
 -16   4   6      525.23      519.44     45.50 o
 -14   4   6      232.12      238.46     22.10 o
 -12   4   6        2.62      -11.27     12.91 o
 -10   4   6     1830.24     1898.29     74.89 o
  -8   4   6     1965.87     2443.15     44.17 o
  -6   4   6     1807.90     2143.18     58.39 o
  -4   4   6     2852.22     3076.20     83.89 o
  -2   4   6      239.21      295.69     19.67 o
   0   4   6      459.77      373.23     20.26 o
   2   4   6      237.79      230.98     15.72 o
   4   4   6      394.86      474.72     23.30 o
   6   4   6        0.33      -13.94     15.60 o
   8   4   6      624.92      542.21     42.87 o
  10   4   6      387.89      334.82     30.33 o
  12   4   6        4.02        9.66     18.63 o
  14   4   6     1810.34     2053.33     76.98 o
  16   4   6       63.41       53.82     28.99 o
  18   4   6       54.09       17.98     35.10 o
  20   4   6       10.15        3.99     42.05 o
  22   4   6      136.99      146.07     44.96 o
  24   4   6       25.58        9.26     63.62 o
  26   4   6       25.51      -37.80     51.07 o
  28   4   6       13.52      -34.65     58.71 o
 -33   5   6       11.99      -30.44     46.36 o
 -31   5   6        9.20      -39.11     39.11 o
 -29   5   6      206.51      198.35     44.63 o
 -27   5   6        0.20       37.52     34.68 o
 -25   5   6      172.14      182.98     43.68 o
 -23   5   6       21.64      -26.12     26.12 o
 -21   5   6      108.04       54.22     26.62 o
 -19   5   6        1.44      -19.15     19.82 o
 -17   5   6       43.04       20.66     19.62 o
 -15   5   6        2.54      -12.23     15.81 o
 -13   5   6      104.05       91.28     19.59 o
 -11   5   6      129.78      136.37     13.54 o
  -9   5   6     1241.64     1339.10     31.99 o
  -7   5   6     2035.91     2258.54     57.90 o
  -5   5   6      515.50      442.05     27.59 o
  -3   5   6      585.17      620.47     21.70 o
  -1   5   6      324.59      307.16     22.16 o
   1   5   6      795.96      619.23     39.30 o
   3   5   6        1.75       36.91     15.85 o
   5   5   6     3012.03     3765.46     88.03 o
   7   5   6      294.31      329.61     23.22 o
   9   5   6       15.38       38.29     18.78 o
  11   5   6       13.02       22.09     19.65 o
  13   5   6     1185.58     1439.31     77.19 o
  15   5   6        0.24      -11.40     29.32 o
  17   5   6      690.93      710.38     51.91 o
  19   5   6        5.00      -31.69     31.69 o
  21   5   6       26.73      -38.92     38.92 o
  23   5   6       65.34       26.55     57.30 o
  25   5   6        0.06       -6.51     55.09 o
  27   5   6        6.09        3.46     57.78 o
 -32   6   6      122.20       87.28     47.01 o
 -30   6   6        4.75      -37.26     37.26 o
 -28   6   6      412.54      474.72     71.33 o
 -26   6   6       41.81      -11.15     29.63 o
 -24   6   6       78.39       47.39     31.64 o
 -22   6   6       71.66       25.33     29.96 o
 -20   6   6      654.84      572.92     53.79 o
 -18   6   6      240.41      202.73     27.64 o
 -16   6   6      914.33      787.00     79.16 o
 -14   6   6       12.68       -0.04     11.43 o
 -12   6   6      169.29      102.71     14.42 o
 -10   6   6      236.38      178.64     16.31 o
  -8   6   6       22.61        9.60      6.63 o
  -6   6   6      432.85      453.58     36.83 o
  -4   6   6        0.58       -9.71      9.71 o
  -2   6   6      819.59      883.02     23.86 o
   0   6   6       41.11       36.60      8.02 o
   2   6   6     3447.27     3517.58    136.95 o
   4   6   6      892.52     1133.19     43.78 o
   6   6   6      269.56      311.12     33.76 o
   8   6   6     3186.40     3825.43     95.04 o
  10   6   6     1478.32     1909.74    107.21 o
  12   6   6     1536.08     1589.51     65.94 o
  14   6   6     1165.56     1194.31    112.16 o
  16   6   6       89.04       63.97     35.40 o
  18   6   6       73.05       14.84     37.14 o
  20   6   6       89.24       25.14     43.63 o
  22   6   6        8.87      -43.93     43.93 o
  24   6   6       34.58      -37.32     63.93 o
  26   6   6       76.00      102.31     61.92 o
 -31   7   6        7.12      -35.38     35.38 o
 -29   7   6       59.25       56.15     40.49 o
 -27   7   6       37.39       11.23     36.71 o
 -25   7   6       35.24       19.73     33.43 o
 -23   7   6       12.35      -29.19     29.19 o
 -21   7   6        0.50      -13.45     28.00 o
 -19   7   6      777.95      732.17     92.91 o
 -17   7   6       10.64      -22.64     22.64 o
 -15   7   6       90.48       84.05     14.84 o
 -13   7   6       38.83       -8.86     14.71 o
 -11   7   6       31.72        6.01     15.36 o
  -9   7   6      848.38      988.70     43.23 o
  -7   7   6       35.41       15.97     14.11 o
  -5   7   6     1125.34     1215.32     54.41 o
  -3   7   6      356.55      198.12     35.05 o
  -1   7   6       26.83       -2.72     13.37 o
   1   7   6     2392.61     2448.53    110.21 o
   3   7   6       91.11       59.74     16.86 o
   5   7   6     2921.95     3055.29    155.30 o
   7   7   6      366.26      239.84     28.82 o
   9   7   6      743.78      627.71     56.82 o
  11   7   6       10.86      -27.43     27.43 o
  13   7   6      200.64      154.76     38.16 o
  15   7   6      297.03      271.54     42.22 o
  17   7   6       23.88       26.24     39.58 o
  19   7   6      152.05      185.67     45.03 o
  21   7   6      105.88       98.96     54.06 o
  23   7   6        0.21      -33.88     47.43 o
  25   7   6       37.37        3.54     79.95 o
 -30   8   6       44.52      -32.39     59.16 o
 -28   8   6        0.86      -34.61     34.61 o
 -26   8   6        3.38      -33.31     33.31 o
 -24   8   6        0.01      -28.88     28.88 o
 -22   8   6        2.07      -36.63     36.63 o
 -20   8   6        7.79      -23.24     23.24 o
 -18   8   6      603.21      587.82    106.03 o
 -16   8   6      662.99      634.06     62.51 o
 -14   8   6       17.66      -17.23     17.23 o
 -12   8   6     1032.47     1106.50     41.80 o
 -10   8   6     1254.95     1315.60     42.89 o
  -8   8   6       23.16       -9.24     16.12 o
  -6   8   6       28.88      -17.33     17.33 o
  -4   8   6     1667.78     1594.41     64.05 o
  -2   8   6     3117.23     3188.13    104.19 o
   0   8   6     1124.15     1193.49     53.49 o
   2   8   6     2057.21     2299.12    114.50 o
   4   8   6     1300.10     1236.61     70.71 o
   6   8   6      239.09      128.87     20.74 o
   8   8   6        0.20      -22.31     24.86 o
  10   8   6        3.32      -31.06     34.87 o
  12   8   6       71.87       75.45     30.97 o
  14   8   6       45.60        9.46     32.85 o
  16   8   6      281.51      277.27     49.71 o
  18   8   6      105.05       96.21     38.82 o
  20   8   6        4.28       -8.80     39.78 o
  22   8   6      249.56      434.44    115.52 o
  24   8   6      130.45      151.77     88.52 o
 -29   9   6      149.12      154.50    107.44 o
 -27   9   6        0.09      -49.16     49.16 o
 -25   9   6       51.85        5.93     35.97 o
 -23   9   6       26.26      -16.20     27.70 o
 -21   9   6        0.16      -44.24     44.24 o
 -19   9   6      130.23      140.95     34.42 o
 -17   9   6       28.98       -2.53     28.06 o
 -15   9   6      710.84      795.14    115.13 o
 -13   9   6       37.07        7.49     31.20 o
 -11   9   6      363.94      272.41     44.69 o
  -9   9   6      315.55      302.33     34.91 o
  -7   9   6       55.30       13.49     21.88 o
  -5   9   6     1163.33     1225.05    103.54 o
  -3   9   6     1167.88     1144.96     48.55 o
  -1   9   6      466.66      352.65     45.13 o
   1   9   6      903.49      907.04     44.22 o
   3   9   6       19.16      -10.65     10.65 o
   5   9   6       84.29        2.47     32.45 o
   7   9   6     1508.39     1674.49     72.48 o
   9   9   6      275.31      370.34     50.44 o
  11   9   6     1360.77     1550.05     99.26 o
  13   9   6       69.68       90.60     37.12 o
  15   9   6      196.88      230.34     43.52 o
  17   9   6       75.33      115.70     41.05 o
  19   9   6       21.41        5.13     40.75 o
  21   9   6       57.37       86.07     49.70 o
  23   9   6       22.80       76.41     51.93 o
 -26  10   6      326.80      361.38     98.59 o
 -24  10   6       40.36      -27.60     38.04 o
 -22  10   6      414.96      444.81     66.40 o
 -20  10   6      232.18      220.87     42.07 o
 -18  10   6        9.37      -26.30     26.30 o
 -16  10   6      107.50       82.36     27.76 o
 -14  10   6       78.72       12.93     35.50 o
 -12  10   6        7.54      -25.38     32.08 o
 -10  10   6      204.01      135.63     50.30 o
  -8  10   6     2065.06     2408.99    215.12 o
  -6  10   6     2910.46     3093.61    471.64 o
  -4  10   6      259.20      238.22     55.55 o
  -2  10   6      518.98      419.08     92.51 o
   0  10   6      172.40      176.44     58.81 o
   2  10   6      186.85      213.11     53.28 o
   4  10   6      240.17      205.68     52.74 o
   6  10   6       22.02       17.95     36.38 o
   8  10   6      906.46      985.73     76.21 o
  10  10   6      135.00      101.88     45.82 o
  12  10   6      178.71      173.83     61.56 o
  14  10   6       81.89       60.24     46.68 o
  16  10   6       35.69       36.45     36.52 o
  18  10   6       97.21       87.96     43.01 o
  20  10   6       32.27       56.28     52.95 o
 -25  11   6        0.29      -62.26     70.03 o
 -23  11   6        6.58      -48.07     48.07 o
 -21  11   6        7.55      -45.80     45.80 o
 -19  11   6       38.20       41.69     45.30 o
 -17  11   6        0.17      -26.73     26.73 o
 -15  11   6      135.33      135.15     43.39 o
 -13  11   6       97.42       62.48     38.69 o
 -11  11   6        7.90       -6.93     29.79 o
  -9  11   6      204.28      234.50     53.16 o
  -7  11   6      601.86      550.30    154.51 o
  -5  11   6        4.22      -26.08     26.08 o
  -3  11   6      118.76      139.48     49.65 o
  -1  11   6      169.36      229.87     52.11 o
   1  11   6        8.93       -3.43     41.92 o
   3  11   6       45.24       -4.70     42.07 o
   5  11   6       14.17      -24.47     45.26 o
   7  11   6      102.53       85.23     56.95 o
   9  11   6       46.42       33.94     47.47 o
  11  11   6      379.96      405.13     59.10 o
  13  11   6        9.77      -19.83     59.44 o
  15  11   6       24.76        7.87     43.40 o
  17  11   6        0.16      -37.81     43.15 o
  19  11   6        5.15      -34.64     59.69 o
 -22  12   6       32.57      -46.67     49.09 o
 -20  12   6        0.93      -45.29     45.29 o
 -18  12   6       16.04      -35.40     43.40 o
 -16  12   6       50.19      -13.89     43.73 o
 -14  12   6      111.27      176.97     62.87 o
 -12  12   6      106.22       77.29     52.57 o
 -10  12   6      141.09      104.81     39.73 o
  -8  12   6      260.81      227.71     65.16 o
  -6  12   6       21.88        2.42     53.78 o
  -4  12   6       45.88       72.15     50.53 o
  -2  12   6       16.29       -4.59     46.59 o
   0  12   6       22.13       -7.35     43.05 o
   2  12   6       17.04       -3.18     44.68 o
   4  12   6       16.01      -48.40     48.40 o
   6  12   6       36.04      -44.13     53.00 o
   8  12   6       11.91      -28.40     48.84 o
  10  12   6      236.60      353.72     73.13 o
  12  12   6        1.53       90.80     64.01 o
  14  12   6       14.94       57.94     65.81 o
  16  12   6        7.49        4.29     53.23 o
 -19  13   6        1.10      -49.12     49.12 o
 -17  13   6       14.45       -6.39     63.00 o
 -15  13   6       43.49      -20.22     45.44 o
 -13  13   6      116.71       66.55     64.77 o
 -11  13   6       56.90      -19.00     61.25 o
  -9  13   6        3.30      -48.94     56.85 o
  -7  13   6       16.18      -30.32     60.77 o
  -5  13   6        3.88      -61.15     61.15 o
  -3  13   6        4.69      -50.87     50.87 o
  -1  13   6        4.17      -52.64     52.64 o
   1  13   6       28.56      -12.78     47.57 o
   3  13   6        0.63      -37.83     57.36 o
   5  13   6       21.66      -40.70     71.15 o
   7  13   6        0.14      -52.48     58.81 o
   9  13   6       65.39      112.80     64.84 o
  11  13   6       12.73      -64.81     64.94 o
  13  13   6       18.67       16.69     70.62 o
 -16  14   6        1.05      -59.67     59.67 o
 -14  14   6        6.48       20.51     65.87 o
 -12  14   6       66.91       89.73     82.29 o
 -10  14   6        3.21      -15.42     51.01 o
  -8  14   6      150.20      274.88     69.33 o
  -6  14   6      121.03      242.88     74.19 o
  -4  14   6       15.52      -67.08     67.08 o
  -2  14   6       15.00      -26.25     60.02 o
   0  14   6        7.77      -50.55     50.55 o
   2  14   6       41.31      -22.21     62.64 o
   4  14   6        0.57        3.89     64.94 o
   6  14   6      136.36      190.41     70.68 o
   8  14   6      209.00      215.72     74.27 o
  10  14   6        4.41        5.69     65.22 o
 -11  15   6       33.86        1.98    142.56 o
  -9  15   6       36.00        4.05     95.23 o
  -7  15   6       29.42        5.24     71.47 o
  -5  15   6      161.44      222.31     69.97 o
  -3  15   6        2.23      -83.16     83.16 o
  -1  15   6      256.17      323.19     82.17 o
   1  15   6      148.93      157.55     66.82 o
   3  15   6       25.40        5.92     66.07 o
   5  15   6      313.69      372.25    146.52 o
 -33   1   7       16.13      -38.87     38.87 o
 -31   1   7       55.10       33.80     38.84 o
 -29   1   7        1.92      -30.41     32.78 o
 -27   1   7        3.85      -29.03     29.03 o
 -25   1   7        2.59      -27.59     27.59 o
 -23   1   7        8.82       -0.20     26.14 o
 -21   1   7        0.47      -13.96     13.96 o
 -19   1   7        3.15      -14.65     14.65 o
 -17   1   7      181.73      173.90     20.96 o
 -15   1   7       29.17       36.49     16.21 o
 -13   1   7        0.05        8.36      9.48 o
 -11   1   7      454.65      421.46     34.14 o
  -9   1   7     2604.49     2997.37     58.55 o
  -7   1   7      778.03      829.41     19.92 o
  -5   1   7      784.56      851.57     13.27 o
  -3   1   7      457.27      536.35     24.04 o
  -1   1   7     1783.66     2320.31     29.24 o
   1   1   7      137.19      115.10     10.25 o
   3   1   7     2152.54     2197.83     51.42 o
   5   1   7      698.15      592.66     41.66 o
   7   1   7       49.51       57.42     17.95 o
   9   1   7      513.52      497.27     39.08 o
  11   1   7       23.66      -13.17     21.02 o
  13   1   7      172.40      143.89     26.82 o
  15   1   7      940.80     1003.39     90.91 o
  17   1   7     2457.74     3346.20    157.03 o
  19   1   7      122.53      242.13     42.19 o
  21   1   7       37.42      109.49     43.83 o
  23   1   7       24.22        6.14     41.91 o
  25   1   7       67.99       33.40     55.41 o
  27   1   7       29.74      -65.73     65.73 o
 -34   2   7        8.64      -15.17     45.00 o
 -32   2   7        0.37      -37.65     37.65 o
 -30   2   7       47.86       73.57     42.04 o
 -28   2   7       39.82      -30.98     30.98 o
 -26   2   7        1.91      -28.17     28.17 o
 -24   2   7        3.98      -26.39     26.39 o
 -22   2   7       69.10       42.98     25.44 o
 -20   2   7       17.78      -16.00     16.00 o
 -18   2   7      445.56      386.34     45.94 o
 -16   2   7      786.17     1072.07     59.87 o
 -14   2   7     1687.85     1740.26     72.24 o
 -12   2   7      383.72      320.36     25.02 o
 -10   2   7      289.62      270.49     18.03 o
  -8   2   7      956.45      894.13     57.10 o
  -6   2   7       73.68       93.99     16.77 o
  -4   2   7     5331.21     5378.40     99.93 o
  -2   2   7      242.97      250.88     17.47 o
   0   2   7     4085.22     4275.69     63.29 o
   2   2   7        0.06       -2.47     10.25 o
   4   2   7      714.84      569.47     39.17 o
   6   2   7     2911.77     3416.66     54.74 o
   8   2   7      435.49      475.33     28.43 o
  10   2   7     1450.18     1759.10     55.58 o
  12   2   7      322.09      288.59     30.56 o
  14   2   7      298.77      252.64     34.67 o
  16   2   7      252.57      180.07     40.81 o
  18   2   7        2.30      -30.24     33.71 o
  20   2   7      477.07      635.66     76.88 o
  22   2   7        0.30       51.13     38.33 o
  24   2   7      217.46      320.96     57.97 o
  26   2   7       20.40      -71.78     87.17 o
 -33   3   7       33.49       45.31     47.32 o
 -31   3   7       97.92      108.22     38.31 o
 -29   3   7       25.22      -18.77     36.55 o
 -27   3   7      298.94      345.01     59.35 o
 -25   3   7       22.06       -1.67     25.46 o
 -23   3   7       32.53       11.25     22.39 o
 -21   3   7      109.43       49.94     21.22 o
 -19   3   7      345.28      300.41     26.36 o
 -17   3   7      483.47      470.86     46.56 o
 -15   3   7       46.59       54.19     16.54 o
 -13   3   7     3353.21     3780.28    230.43 o
 -11   3   7     5133.92     5490.62    114.57 o
  -9   3   7      421.34      575.36     46.37 o
  -7   3   7     4032.60     4048.27    174.75 o
  -5   3   7       60.37       46.49     14.34 o
  -3   3   7        2.23        2.16     14.50 o
  -1   3   7     1927.91     1864.26     49.63 o
   1   3   7      250.15      300.13     17.82 o
   3   3   7     5448.68     5719.57    137.38 o
   5   3   7       63.38       42.59     15.16 o
   7   3   7      118.49       95.73     20.92 o
   9   3   7       83.07       54.08     21.08 o
  11   3   7      186.07      129.60     27.75 o
  13   3   7      232.06      192.59     32.85 o
  15   3   7      183.20      185.43     36.95 o
  17   3   7      276.75      326.55     44.89 o
  19   3   7        0.78      -29.20     32.97 o
  21   3   7      167.87      247.81     49.01 o
  23   3   7       44.59       20.48     44.31 o
  25   3   7        1.21       10.52     71.22 o
  27   3   7      137.68       93.06    141.18 o
 -32   4   7        0.00      -12.92     42.39 o
 -30   4   7      242.72      324.02     51.79 o
 -28   4   7      106.84      111.71     37.46 o
 -26   4   7      121.51      139.25     39.65 o
 -24   4   7       64.21       40.65     33.09 o
 -22   4   7      106.11       61.58     25.18 o
 -20   4   7       66.77       39.15     24.58 o
 -18   4   7      923.81      921.26     84.05 o
 -16   4   7     1269.16     1412.72     70.15 o
 -14   4   7     1444.02     1507.48     65.13 o
 -12   4   7      278.03      212.66     26.32 o
 -10   4   7     1059.17     1123.30     28.19 o
  -8   4   7       49.79       33.69      8.92 o
  -6   4   7      186.50      131.98     17.52 o
  -4   4   7     1701.05     1741.88     49.57 o
  -2   4   7       49.77       48.71     18.26 o
   0   4   7     4473.89     4590.22    153.65 o
   2   4   7       87.60       83.74     14.20 o
   4   4   7     1389.43     1717.93     38.46 o
   6   4   7     1692.55     1912.66     46.49 o
   8   4   7      181.94      137.25     21.37 o
  10   4   7     4689.78     5442.35    195.77 o
  12   4   7      478.78      608.06     40.66 o
  14   4   7     1998.54     2712.71     90.90 o
  16   4   7      721.40      701.20     74.38 o
  18   4   7       24.95       22.26     36.47 o
  20   4   7       47.78       21.90     40.17 o
  22   4   7        0.08      -37.81     51.14 o
  24   4   7       45.94       -8.62     59.27 o
  26   4   7       23.42        9.38     55.99 o
 -33   5   7       25.28       -1.81     48.67 o
 -31   5   7        2.02      -34.28     34.28 o
 -29   5   7       21.58      -32.65     32.65 o
 -27   5   7      187.17      191.48     46.08 o
 -25   5   7       55.40       13.34     33.24 o
 -23   5   7      243.65      221.49     36.73 o
 -21   5   7      515.16      581.59     68.37 o
 -19   5   7        3.56      -19.26     21.37 o
 -17   5   7     1866.36     2103.28     80.50 o
 -15   5   7      453.32      438.08     35.88 o
 -13   5   7      163.15      126.05     18.40 o
 -11   5   7        8.12       -4.98     10.15 o
  -9   5   7      114.77      114.30     10.96 o
  -7   5   7      535.00      526.84     34.73 o
  -5   5   7      108.01       94.51     16.70 o
  -3   5   7     3175.46     3167.41    185.34 o
  -1   5   7     2638.17     2745.66     62.64 o
   1   5   7      710.88      937.62     43.78 o
   3   5   7     9711.17    11214.92    196.31 o
   5   5   7      150.85      256.00     22.37 o
   7   5   7     8410.55     8770.85    247.56 o
   9   5   7      791.37      865.50    103.93 o
  11   5   7     1027.57      999.79    104.69 o
  13   5   7      963.67      890.20     99.62 o
  15   5   7      213.92      148.13     39.70 o
  17   5   7       48.09        0.14     36.09 o
  19   5   7       17.88      -42.13     42.13 o
  21   5   7       23.18      -42.26     42.26 o
  23   5   7        1.51      -41.30     41.30 o
  25   5   7        5.92      -53.68     53.68 o
 -32   6   7        5.63      -39.31     39.31 o
 -30   6   7       39.30      -24.93     46.22 o
 -28   6   7        3.92      -37.14     37.14 o
 -26   6   7       59.81       19.25     35.44 o
 -24   6   7       21.90      -28.21     31.24 o
 -22   6   7       92.80       37.42     27.54 o
 -20   6   7       48.57       24.97     29.22 o
 -18   6   7      265.67      208.70     29.79 o
 -16   6   7        0.06      -20.24     20.24 o
 -14   6   7      335.34      295.22     27.49 o
 -12   6   7       43.40       30.43     10.67 o
 -10   6   7     2569.66     2891.65     83.27 o
  -8   6   7      537.84      526.16     29.61 o
  -6   6   7      879.78      930.98     34.06 o
  -4   6   7     1245.22     1209.02     34.44 o
  -2   6   7      365.66      330.10     16.34 o
   0   6   7     2917.13     2891.80    113.21 o
   2   6   7      171.24      191.13     21.92 o
   4   6   7      970.98     1094.48     98.00 o
   6   6   7      224.68      348.04     35.93 o
   8   6   7       86.62      103.99     22.27 o
  10   6   7       12.97      -11.94     26.23 o
  12   6   7      650.59      578.23     44.31 o
  14   6   7      335.26      311.59     62.50 o
  16   6   7      159.99      127.63     60.10 o
  18   6   7       56.33      -40.31     46.60 o
  20   6   7       12.95      -43.52     43.52 o
  22   6   7       42.50      -14.10     45.68 o
  24   6   7       26.23      -22.23     75.32 o
 -31   7   7       48.19       12.49     42.87 o
 -29   7   7       42.40       20.11     39.42 o
 -27   7   7        0.05      -30.17     35.86 o
 -25   7   7        1.57      -32.35     32.35 o
 -23   7   7        0.37      -29.01     29.01 o
 -21   7   7       66.47       31.74     26.48 o
 -19   7   7        1.20       10.89     27.48 o
 -17   7   7      600.38      531.11     86.48 o
 -15   7   7       49.73       28.11     23.54 o
 -13   7   7       82.02       49.66     14.61 o
 -11   7   7      363.98      264.78     48.20 o
  -9   7   7      105.06       69.04     15.86 o
  -7   7   7     1029.80     1081.49     44.39 o
  -5   7   7       49.66        9.25     12.70 o
  -3   7   7     3359.34     3346.66    100.94 o
  -1   7   7     1188.49     1292.33     46.62 o
   1   7   7      110.04       67.50     19.72 o
   3   7   7      145.41      121.76     18.87 o
   5   7   7     2253.56     2296.57     97.70 o
   7   7   7      514.93      610.28     39.82 o
   9   7   7      440.28      456.69     43.83 o
  11   7   7        0.01      -30.47     30.47 o
  13   7   7        5.67      -35.43     35.43 o
  15   7   7      216.93      156.92     49.06 o
  17   7   7      228.28      158.07     43.65 o
  19   7   7       56.42       20.53     70.81 o
  21   7   7       61.20       88.21     69.39 o
  23   7   7       42.52      -56.92     56.92 o
 -30   8   7       14.55      -31.29     45.94 o
 -28   8   7       29.04        2.23     39.39 o
 -26   8   7      191.45      215.52     43.12 o
 -24   8   7        0.00      -38.08     38.08 o
 -22   8   7        5.62      -28.71     29.54 o
 -20   8   7        0.51       26.17     29.66 o
 -18   8   7      278.77      241.88     36.79 o
 -16   8   7       19.34       21.24     33.60 o
 -14   8   7       71.27       27.62     43.73 o
 -12   8   7        0.35       -7.94     24.74 o
 -10   8   7       42.06       -1.98     15.64 o
  -8   8   7       56.07        8.38     16.28 o
  -6   8   7       28.69       10.86     17.36 o
  -4   8   7      264.64      186.36     21.48 o
  -2   8   7      230.71      240.95     39.41 o
   0   8   7      363.10      210.69     45.73 o
   2   8   7      305.76      282.39     23.78 o
   4   8   7     1017.39      997.18     46.79 o
   6   8   7     1138.47      923.68     73.76 o
   8   8   7       63.98       21.59     35.93 o
  10   8   7      234.62      142.90     40.32 o
  12   8   7      126.09      106.44     41.50 o
  14   8   7        0.50      -36.50     36.50 o
  16   8   7        0.07      -35.04     35.04 o
  18   8   7       39.31       60.32     47.45 o
  20   8   7       47.40      148.49     57.48 o
  22   8   7       18.68       26.26     52.35 o
 -27   9   7        6.87      -11.45     42.80 o
 -25   9   7       67.45        9.52     34.76 o
 -23   9   7      196.02      177.68     40.66 o
 -21   9   7       32.75       51.42     32.07 o
 -19   9   7      449.15      375.96     61.60 o
 -17   9   7      951.02     1116.45    124.69 o
 -15   9   7      506.86      583.64     84.44 o
 -13   9   7      217.41      120.80     37.15 o
 -11   9   7        3.34       -8.61     29.24 o
  -9   9   7       20.71      -15.60     26.20 o
  -7   9   7       71.86       25.27     33.71 o
  -5   9   7      388.39      294.54     57.07 o
  -3   9   7       22.10      -18.86     18.86 o
  -1   9   7      201.33       97.58     41.15 o
   1   9   7     1269.53     1198.74    130.20 o
   3   9   7        9.85       39.34     20.17 o
   5   9   7        7.98      -38.08     38.08 o
   7   9   7      244.66      389.86     52.65 o
   9   9   7      253.13      230.71     49.12 o
  11   9   7       39.91       36.53     39.67 o
  13   9   7      104.31       56.93     40.65 o
  15   9   7       28.00      -21.92     40.04 o
  17   9   7       37.72       80.60     54.71 o
  19   9   7        3.14      -58.30     58.30 o
  21   9   7       10.09       27.27     56.96 o
 -26  10   7       55.98      -38.57     52.35 o
 -24  10   7        5.43      -44.94     44.94 o
 -22  10   7        6.87      -31.94     33.22 o
 -20  10   7       50.70        2.31     30.21 o
 -18  10   7       42.12       23.64     30.63 o
 -16  10   7        2.22      -28.23     35.94 o
 -14  10   7       87.57      121.57     39.03 o
 -12  10   7      111.67       93.86     34.91 o
 -10  10   7      317.54      370.41     57.98 o
  -8  10   7        1.42       -0.95     29.04 o
  -6  10   7       45.32       -8.10     27.00 o
  -4  10   7      345.69      374.17     83.75 o
  -2  10   7      468.96      392.61     57.85 o
   0  10   7      979.88     1127.04    108.18 o
   2  10   7       48.20      140.37     48.70 o
   4  10   7      773.44      903.85     66.28 o
   6  10   7       62.85       13.78     43.44 o
   8  10   7      203.89      177.86     64.69 o
  10  10   7      247.91      291.59     61.87 o
  12  10   7       80.68       73.78     44.77 o
  14  10   7      324.20      420.84     56.25 o
  16  10   7        0.41      -25.12     42.33 o
  18  10   7       26.10      -23.62     66.32 o
  20  10   7       22.27       35.64    132.66 o
 -23  11   7        1.70      -47.32     47.32 o
 -21  11   7        2.75      -25.74     46.16 o
 -19  11   7        8.01      -30.65     30.65 o
 -17  11   7       30.35        5.52     29.67 o
 -15  11   7       87.76       65.48     38.73 o
 -13  11   7     1323.20     1824.44    160.62 o
 -11  11   7      701.63      790.39    123.36 o
  -9  11   7      107.59       98.89     36.74 o
  -7  11   7     1142.87     1395.84    240.84 o
  -5  11   7        9.85      -47.96     53.37 o
  -3  11   7      291.19      381.57     60.57 o
  -1  11   7       26.90      -16.04     42.52 o
   1  11   7      136.68      100.86     50.98 o
   3  11   7        2.77      -29.77     46.35 o
   5  11   7        1.97      -47.99     47.99 o
   7  11   7      140.71      211.07     58.47 o
   9  11   7        0.07      -15.34     47.99 o
  11  11   7      282.76      360.82     76.59 o
  13  11   7      132.32      293.71     53.64 o
  15  11   7       17.55        0.16     57.83 o
  17  11   7      127.88       81.25     73.84 o
 -22  12   7       41.97      -16.07     58.65 o
 -20  12   7      354.05      331.96     67.36 o
 -18  12   7       41.18       15.31     41.73 o
 -16  12   7      310.31      400.80     56.06 o
 -14  12   7      753.46      803.69    109.80 o
 -12  12   7      110.08      125.55     46.30 o
 -10  12   7      285.86      289.27     54.53 o
  -8  12   7      193.34      214.58     61.03 o
  -6  12   7       20.07       13.44     56.07 o
  -4  12   7      157.28      184.85     56.97 o
  -2  12   7        0.13      -34.28     44.55 o
   0  12   7      152.97      167.79     55.89 o
   2  12   7       13.48       41.40     52.97 o
   4  12   7      122.24      105.01     60.32 o
   6  12   7       60.10       80.78     59.72 o
   8  12   7       23.44       41.58     59.73 o
  10  12   7      126.52      121.45     61.12 o
  12  12   7        1.00      -55.10     55.10 o
  14  12   7       47.29       59.82     87.45 o
 -19  13   7        0.88      -47.11     47.11 o
 -17  13   7      351.41      491.69     81.88 o
 -15  13   7       40.42       67.79     63.97 o
 -13  13   7      104.69      276.86     73.64 o
 -11  13   7      161.02      238.51     72.55 o
  -9  13   7       55.90       45.92     61.70 o
  -7  13   7      101.27      133.88     64.37 o
  -5  13   7      379.63      490.93     89.74 o
  -3  13   7      104.31      103.98     60.96 o
  -1  13   7      113.74       99.93     58.56 o
   1  13   7      250.16      356.58     69.78 o
   3  13   7      432.56      612.56     84.08 o
   5  13   7        1.21       35.32     54.18 o
   7  13   7      242.01      269.61     75.01 o
   9  13   7      121.39       65.34     66.86 o
  11  13   7       94.95       82.27     62.97 o
 -14  14   7       37.86       -3.09     69.25 o
 -12  14   7       17.15      -34.83     62.63 o
 -10  14   7      156.85      256.86     82.01 o
  -8  14   7      128.29      162.02     67.58 o
  -6  14   7      147.62      242.06     70.49 o
  -4  14   7       66.87       99.27     76.75 o
  -2  14   7       89.23      -46.41     61.39 o
   0  14   7       50.05       -1.35     57.66 o
   2  14   7        0.05      -59.57     59.57 o
   4  14   7       98.72       82.44     66.79 o
   6  14   7       62.89       44.66     68.08 o
 -34   0   8        4.29      -59.65     59.65 o
 -32   0   8       60.83      -24.75     51.86 o
 -30   0   8        2.57       16.67     99.00 o
 -28   0   8      249.65      299.93    124.74 o
 -26   0   8       82.96       50.27     52.47 o
 -24   0   8      258.09      358.42     82.60 o
 -22   0   8      755.76      974.58    231.85 o
 -20   0   8      365.69      311.17     43.73 o
 -18   0   8        9.42        4.22     15.88 o
 -16   0   8     2376.07     2358.20     56.38 o
 -14   0   8     1859.00     2061.55     78.18 o
 -12   0   8      732.51      790.16     38.95 o
 -10   0   8      792.39      723.32    111.49 o
  -8   0   8     1743.86     1776.29    106.86 o
  -6   0   8        1.59        3.90     11.90 o
  -4   0   8     1755.60     1784.75     39.73 o
  -2   0   8     4176.53     3815.26     80.07 o
   0   0   8       16.32        2.85      8.34 o
   2   0   8     3193.42     3702.83     94.27 o
   4   0   8     1509.40     1539.73     59.16 o
   6   0   8       20.25      -21.63     25.66 o
   8   0   8      544.89      459.41     42.30 o
  10   0   8     4358.49     5086.08    136.89 o
  12   0   8     1599.89     2041.01     81.44 o
  14   0   8       18.65      129.91     43.64 o
  16   0   8     1358.80     2361.11    118.38 o
  18   0   8     1638.42     2832.67    229.33 o
  20   0   8       23.18      105.53     73.49 o
  22   0   8      166.97      191.23     83.23 o
  24   0   8        0.10       55.64    114.84 o
  26   0   8        3.84      -12.29     87.43 o
 -33   1   8       34.27      -14.53     46.84 o
 -31   1   8       52.15       31.56     43.09 o
 -29   1   8      120.15      197.76     51.42 o
 -27   1   8       38.14       48.15     38.01 o
 -25   1   8      201.68      193.37     34.46 o
 -23   1   8        9.09        8.22     23.25 o
 -21   1   8      248.90      209.19     34.19 o
 -19   1   8      508.94      510.23     55.77 o
 -17   1   8      229.16      237.22     24.98 o
 -15   1   8     4914.76     5776.76    206.65 o
 -13   1   8      830.63      941.14     48.15 o
 -11   1   8     1656.54     1711.81     72.29 o
  -9   1   8     2996.04     3089.38     42.73 o
  -7   1   8        8.99        6.45      6.61 o
  -5   1   8     1131.89     1053.29     21.60 o
  -3   1   8      499.80      469.01     22.26 o
  -1   1   8      882.89      832.07     18.95 o
   1   1   8     1175.99     1287.61     27.40 o
   3   1   8     1709.46     1870.89     37.27 o
   5   1   8     2210.68     2414.34     61.84 o
   7   1   8      269.22      193.74     23.18 o
   9   1   8      658.01      666.10     35.62 o
  11   1   8        6.84      -21.78     21.78 o
  13   1   8      271.90      280.90     34.82 o
  15   1   8      394.73      526.30     46.01 o
  17   1   8       13.13       68.80     35.07 o
  19   1   8      418.98      501.92     59.10 o
  21   1   8       73.97      167.71     51.97 o
  23   1   8       18.19       28.13     50.90 o
  25   1   8       23.21      -51.77     51.77 o
 -32   2   8       73.74      110.68     50.61 o
 -30   2   8        4.57       16.34     35.20 o
 -28   2   8      200.65      236.34     46.34 o
 -26   2   8       79.72       57.94     35.48 o
 -24   2   8      160.64      191.27     33.67 o
 -22   2   8       57.04       69.26     24.71 o
 -20   2   8       11.96      -20.22     21.98 o
 -18   2   8     1175.37     1250.16     84.15 o
 -16   2   8     2723.80     3274.01    127.04 o
 -14   2   8      252.96      265.02     33.08 o
 -12   2   8     4021.86     4363.31    149.12 o
 -10   2   8      698.09      769.92     39.71 o
  -8   2   8      148.48      112.60     21.39 o
  -6   2   8      881.62      718.92     38.34 o
  -4   2   8       31.06       18.57     15.91 o
  -2   2   8     1692.40     1645.18     43.36 o
   0   2   8      406.45      403.20     22.92 o
   2   2   8     1590.03     1530.49     42.00 o
   4   2   8       40.74       42.64     13.03 o
   6   2   8     1821.78     2146.92     61.18 o
   8   2   8     1789.91     1824.02     49.90 o
  10   2   8      144.46       75.77     24.55 o
  12   2   8      206.13      154.78     32.57 o
  14   2   8        3.00      -35.46     35.46 o
  16   2   8       56.99       52.42     34.76 o
  18   2   8       12.63        4.89     41.77 o
  20   2   8      177.69      265.07     48.10 o
  22   2   8      139.05      251.97     79.16 o
  24   2   8        0.44      -24.97     51.44 o
  26   2   8       19.81       69.30    116.82 o
 -33   3   8        0.02        3.92     41.48 o
 -31   3   8       61.70        0.82     58.54 o
 -29   3   8       38.91       68.23     44.25 o
 -27   3   8        0.20      -33.75     34.92 o
 -25   3   8      206.69      244.53     40.36 o
 -23   3   8       48.99       10.22     31.24 o
 -21   3   8        7.28       10.28     23.26 o
 -19   3   8      733.68      720.23     71.08 o
 -17   3   8       23.73       37.57     16.60 o
 -15   3   8      317.40      282.38     31.71 o
 -13   3   8       68.10       54.95     14.84 o
 -11   3   8        3.00       10.38      9.79 o
  -9   3   8      113.31       93.54     20.54 o
  -7   3   8       92.78       41.18     22.05 o
  -5   3   8       44.15       25.55     16.18 o
  -3   3   8       78.80       65.69     19.49 o
  -1   3   8       85.64       54.40     21.22 o
   1   3   8       73.62       46.96      8.63 o
   3   3   8      260.41      232.05     18.34 o
   5   3   8      488.05      502.94     67.82 o
   7   3   8      719.12      930.65     62.77 o
   9   3   8     1455.04     1520.70     50.12 o
  11   3   8      446.02      453.86     35.56 o
  13   3   8       28.36      -27.95     27.95 o
  15   3   8      431.98      380.34     49.34 o
  17   3   8       80.90       92.79     49.53 o
  19   3   8        4.53      -37.47     37.47 o
  21   3   8       23.37       -0.81     42.47 o
  23   3   8       24.05      -37.44     78.02 o
  25   3   8        7.10       -9.49     67.78 o
 -32   4   8        1.08      -40.87     45.97 o
 -30   4   8       61.54       67.24     38.18 o
 -28   4   8        2.79      -32.30     32.30 o
 -26   4   8       19.98      -16.91     27.58 o
 -24   4   8      144.86      127.22     36.67 o
 -22   4   8      231.04      209.12     36.25 o
 -20   4   8      592.48      609.59     94.60 o
 -18   4   8        6.69        5.36     18.73 o
 -16   4   8      318.34      346.83     34.58 o
 -14   4   8     1208.45     1145.56     96.82 o
 -12   4   8        1.15       -6.72     12.59 o
 -10   4   8       54.78       49.37     10.41 o
  -8   4   8        0.11      -17.81     17.81 o
  -6   4   8       21.71        3.99     15.56 o
  -4   4   8        1.15      -17.56     17.56 o
  -2   4   8      168.97      178.92     24.61 o
   0   4   8     1527.84     1634.11     79.16 o
   2   4   8      467.31      512.62     29.30 o
   4   4   8     2494.60     2687.83     81.39 o
   6   4   8      417.44      439.42     36.76 o
   8   4   8       42.01       63.64     23.70 o
  10   4   8      127.70      123.94     28.85 o
  12   4   8      109.55       82.99     33.36 o
  14   4   8      109.56       71.65     43.00 o
  16   4   8       18.43      -35.62     35.62 o
  18   4   8        0.45      -55.63     55.63 o
  20   4   8       18.34      -47.57     47.57 o
  22   4   8        1.19      -20.06     41.53 o
  24   4   8       42.80      -16.92     92.88 o
 -31   5   8        5.51      -42.39     42.39 o
 -29   5   8       16.54      -47.44     47.44 o
 -27   5   8        1.03      -29.78     29.78 o
 -25   5   8        0.40      -29.96     29.96 o
 -23   5   8       23.35       -6.80     27.02 o
 -21   5   8       47.26       54.05     28.57 o
 -19   5   8       49.27        3.00     26.56 o
 -17   5   8       40.28       17.75     22.54 o
 -15   5   8       90.39       48.88     20.27 o
 -13   5   8        3.14       -1.93     15.51 o
 -11   5   8       48.06       21.40     10.11 o
  -9   5   8       83.80       40.41     15.87 o
  -7   5   8      946.88      988.36     45.01 o
  -5   5   8       51.83       14.26     16.84 o
  -3   5   8      215.93      135.66     24.56 o
  -1   5   8      573.22      777.89     75.16 o
   1   5   8      238.46      225.57     14.64 o
   3   5   8      507.88      520.74     25.90 o
   5   5   8      332.86      253.32     50.46 o
   7   5   8      117.72       46.08     22.13 o
   9   5   8       22.88      -28.78     28.78 o
  11   5   8       96.20       46.91     33.30 o
  13   5   8       39.65      -35.04     35.04 o
  15   5   8        8.29      -29.19     32.65 o
  17   5   8       24.97      -40.22     40.22 o
  19   5   8        5.96      -41.56     41.56 o
  21   5   8        1.18      -55.75     55.75 o
  23   5   8        2.62      -51.44     51.44 o
 -30   6   8        4.64        8.07     42.38 o
 -28   6   8       89.06       55.26     38.17 o
 -26   6   8        5.95       -5.00     35.41 o
 -24   6   8       83.37       50.89     35.24 o
 -22   6   8        4.65      -28.23     28.23 o
 -20   6   8      108.73       88.68     30.81 o
 -18   6   8       12.52       -0.02     27.04 o
 -16   6   8      838.56      867.50    160.95 o
 -14   6   8        1.57      -11.14     21.16 o
 -12   6   8      634.69      593.93     28.82 o
 -10   6   8       36.93       32.40     11.39 o
  -8   6   8      376.40      328.48     22.92 o
  -6   6   8      159.03      152.85     22.93 o
  -4   6   8     1175.03     1428.80     77.54 o
  -2   6   8       17.09       28.17     13.25 o
   0   6   8     2311.21     2654.52     72.78 o
   2   6   8     2183.15     2228.22     77.53 o
   4   6   8      536.91      337.43     28.07 o
   6   6   8     1895.52     2123.91     93.57 o
   8   6   8      786.80      676.03     79.09 o
  10   6   8       76.21      -32.53     35.08 o
  12   6   8       74.38       94.00     38.17 o
  14   6   8       23.43      -13.26     32.20 o
  16   6   8      111.41       12.24     44.51 o
  18   6   8        0.12      -38.08     38.08 o
  20   6   8        0.83      -42.31     42.31 o
  22   6   8       91.68       92.30     62.49 o
 -29   7   8       57.67       22.82     38.20 o
 -27   7   8        1.38      -34.51     34.51 o
 -25   7   8      400.97      432.20     80.31 o
 -23   7   8      108.98       53.04     36.42 o
 -21   7   8       20.97       -1.68     30.16 o
 -19   7   8      117.35       51.63     29.73 o
 -17   7   8      388.18      366.92     45.39 o
 -15   7   8      380.27      377.47     72.02 o
 -13   7   8       81.23       68.79     24.92 o
 -11   7   8      749.89      739.44     51.52 o
  -9   7   8      936.18      920.96     46.26 o
  -7   7   8      376.99      292.65     24.74 o
  -5   7   8     1376.09     1411.94     46.46 o
  -3   7   8      125.95       62.69      9.14 o
  -1   7   8       76.11       55.14     13.37 o
   1   7   8     2481.73     2507.39    114.08 o
   3   7   8      142.69      217.74     25.69 o
   5   7   8     2277.74     2912.81    107.17 o
   7   7   8       14.50       23.98     34.05 o
   9   7   8      914.04      922.22     93.21 o
  11   7   8       19.01      -34.59     34.59 o
  13   7   8      127.95      175.21     46.40 o
  15   7   8      177.57      168.66     47.96 o
  17   7   8       14.90       39.50     44.74 o
  19   7   8      113.12      123.66     67.83 o
  21   7   8        2.69      -52.87     52.87 o
 -28   8   8       28.10      -15.97     36.61 o
 -26   8   8        0.10       15.42     36.65 o
 -24   8   8      381.80      461.20     61.16 o
 -22   8   8      369.13      353.73     45.63 o
 -20   8   8       77.42       43.53     32.61 o
 -18   8   8      140.76      166.83     34.55 o
 -16   8   8      384.71      387.32     47.16 o
 -14   8   8      324.72      332.97     51.06 o
 -12   8   8      508.80      563.66     96.50 o
 -10   8   8     1042.42     1100.60    157.47 o
  -8   8   8     1945.16     1972.92     60.71 o
  -6   8   8     1080.39     1229.10     61.59 o
  -4   8   8       48.54       49.72     22.76 o
  -2   8   8     3677.22     3661.35    161.12 o
   0   8   8      251.63      263.03     33.35 o
   2   8   8     2139.13     2468.36    145.16 o
   4   8   8       94.73       78.82     26.97 o
   6   8   8        5.72       -9.27     38.28 o
   8   8   8       33.31      -14.63     33.04 o
  10   8   8        0.02      -32.05     32.05 o
  12   8   8      508.97      537.37     55.32 o
  14   8   8        5.35       -9.73     43.54 o
  16   8   8      316.49      341.12     78.07 o
  18   8   8       12.21      -34.94     48.12 o
  20   8   8        0.01       31.69     55.55 o
 -27   9   8        0.68       -3.07     37.45 o
 -25   9   8       28.25       34.84     42.09 o
 -23   9   8        1.16      -31.87     31.87 o
 -21   9   8        0.04      -29.25     29.25 o
 -19   9   8       72.68       71.37     31.13 o
 -17   9   8        4.20      -30.20     32.72 o
 -15   9   8      603.90      840.41    100.92 o
 -13   9   8       76.27      112.16     40.87 o
 -11   9   8     1029.57     1308.73    110.60 o
  -9   9   8     1465.76     1816.46    120.38 o
  -7   9   8      233.88      222.28     87.15 o
  -5   9   8     2196.25     2616.25    210.63 o
  -3   9   8      208.89      263.04     48.87 o
  -1   9   8     1632.68     1580.73     98.54 o
   1   9   8       14.31       33.47     20.90 o
   3   9   8      611.61      631.34     56.02 o
   5   9   8      408.99      450.25     60.93 o
   7   9   8       47.31       -1.92     38.91 o
   9   9   8      254.16      348.45     46.59 o
  11   9   8        0.37       16.87     34.95 o
  13   9   8        0.09      -31.15     41.93 o
  15   9   8       63.77       19.77     48.25 o
  17   9   8       39.89      -35.24     59.44 o
  19   9   8       69.65       -9.90     78.80 o
 -24  10   8       59.56      -13.24     43.94 o
 -22  10   8        2.55      -34.28     34.28 o
 -20  10   8       97.93       63.69     35.48 o
 -18  10   8      187.66      178.41     38.00 o
 -16  10   8       10.01       28.87     39.02 o
 -14  10   8      355.19      330.71     70.88 o
 -12  10   8      403.05      426.36     56.97 o
 -10  10   8        6.73      -32.67     32.67 o
  -8  10   8       33.60        9.62     27.64 o
  -6  10   8        1.37      -20.61     26.76 o
  -4  10   8      249.18      198.95     42.02 o
  -2  10   8      500.73      509.69     59.80 o
   0  10   8       25.86       76.94     45.87 o
   2  10   8      453.82      504.72     53.66 o
   4  10   8      154.75      112.42     42.61 o
   6  10   8      331.62      355.84     54.98 o
   8  10   8      300.50      350.47     66.59 o
  10  10   8       21.92       41.77     42.54 o
  12  10   8      219.42      317.64     48.02 o
  14  10   8        0.00        2.26     51.06 o
  16  10   8      187.33      167.36     58.11 o
 -23  11   8       21.31        9.97     50.31 o
 -21  11   8      136.79      157.79     51.84 o
 -19  11   8      137.60      117.96     36.97 o
 -17  11   8        1.11      -13.83     40.65 o
 -15  11   8      366.69      381.45     52.86 o
 -13  11   8       19.18       -6.85     32.14 o
 -11  11   8        4.26      -27.97     31.59 o
  -9  11   8        0.02      -23.94     30.06 o
  -7  11   8      171.81      188.00     76.23 o
  -5  11   8      208.30      323.41     65.91 o
  -3  11   8      623.09      627.25     68.45 o
  -1  11   8      310.72      316.77     60.37 o
   1  11   8      153.68      123.09     53.22 o
   3  11   8       23.63      -33.63     50.86 o
   5  11   8       87.75      121.30     58.54 o
   7  11   8      160.70      128.08     51.00 o
   9  11   8       38.27       73.67     53.90 o
  11  11   8      193.23      259.98     52.30 o
  13  11   8       44.14       52.52     53.75 o
  15  11   8       33.13       79.86     76.17 o
 -20  12   8       54.52       73.97     48.19 o
 -18  12   8        2.20        4.35     42.36 o
 -16  12   8      104.26      130.79     43.48 o
 -14  12   8      121.46      104.48     41.99 o
 -12  12   8       32.04       30.06     52.39 o
 -10  12   8      187.54      214.25     62.44 o
  -8  12   8      168.04      140.48     56.43 o
  -6  12   8       29.01       -6.03     56.79 o
  -4  12   8      382.45      574.22     71.95 o
  -2  12   8       20.20       30.76     48.74 o
   0  12   8       89.63       78.37     56.31 o
   2  12   8      105.43       88.97     58.54 o
   4  12   8       83.86       44.82     67.04 o
   6  12   8        2.52      -28.33     56.00 o
   8  12   8       55.89       68.04     62.63 o
  10  12   8        8.81       35.47     60.54 o
  12  12   8       20.65       39.34     68.48 o
 -17  13   8        0.05      -26.02     55.27 o
 -15  13   8       12.49       12.38     60.10 o
 -13  13   8       19.20       46.18     57.33 o
 -11  13   8        0.27      -59.46     59.46 o
  -9  13   8       23.45       27.51     58.47 o
  -7  13   8       10.67      -10.31     56.52 o
  -5  13   8       78.54      125.85     68.00 o
  -3  13   8       11.20      -33.73     49.87 o
  -1  13   8        4.72       15.88     51.41 o
   1  13   8        9.47      -16.62     55.39 o
   3  13   8       22.90      -14.81     53.41 o
   5  13   8       29.60      -15.01     60.49 o
   7  13   8        5.83        2.95     57.42 o
   9  13   8        0.53      -61.13     61.13 o
 -10  14   8        0.28      -59.82     59.82 o
  -8  14   8      105.07      103.48     63.78 o
  -6  14   8        5.58      -19.21     55.63 o
  -4  14   8      173.08      156.01     71.83 o
  -2  14   8       25.22      -58.49     58.49 o
   0  14   8       55.29      -19.82     55.38 o
   2  14   8       62.20       -3.82     64.48 o
 -33   1   9       10.45      -32.06     41.06 o
 -31   1   9       21.04      -13.92     39.61 o
 -29   1   9      119.24      157.43     46.42 o
 -27   1   9      210.85      255.64     49.79 o
 -25   1   9        1.02      -48.88     59.16 o
 -23   1   9       17.12       25.13     35.57 o
 -21   1   9        0.35       -7.32     25.69 o
 -19   1   9      182.10      137.92     31.98 o
 -17   1   9       95.27      109.38     20.73 o
 -15   1   9       77.27       95.59     15.09 o
 -13   1   9       24.25       24.86     13.26 o
 -11   1   9      985.56     1164.37     26.66 o
  -9   1   9      133.44      215.58     42.43 o
  -7   1   9        4.19        2.76     10.35 o
  -5   1   9       45.80       15.46      9.15 o
  -3   1   9     2245.48     2068.70     95.16 o
  -1   1   9     3158.92     3397.33     58.07 o
   1   1   9      575.59      471.80     24.13 o
   3   1   9      153.27       76.10     20.50 o
   5   1   9      186.52       82.69     19.97 o
   7   1   9       58.94       61.50     23.30 o
   9   1   9     1666.18     1878.18     71.89 o
  11   1   9     1758.87     2415.87     73.76 o
  13   1   9      110.75      155.61     35.72 o
  15   1   9        2.94       22.19     36.43 o
  17   1   9       12.49       23.41     38.55 o
  19   1   9        0.38       47.86     46.52 o
  21   1   9       23.36      -30.55     47.05 o
  23   1   9        0.17      -19.43     58.02 o
 -32   2   9        3.98      -44.62     46.33 o
 -30   2   9        1.43       13.96     45.67 o
 -28   2   9        9.22      -35.74     36.25 o
 -26   2   9       18.92      -15.49     36.33 o
 -24   2   9       93.10       84.39     39.20 o
 -22   2   9      257.95      321.67     40.05 o
 -20   2   9      115.92      132.66     32.98 o
 -18   2   9       10.50       11.30     26.72 o
 -16   2   9      301.92      246.25     24.88 o
 -14   2   9     1972.44     2460.17     74.09 o
 -12   2   9     1811.50     2021.08     86.48 o
 -10   2   9     3863.51     3579.67    238.68 o
  -8   2   9     1012.73     1040.78     44.37 o
  -6   2   9     2439.49     2882.08     60.09 o
  -4   2   9      152.59      102.02     22.18 o
  -2   2   9      105.45       28.92     21.93 o
   0   2   9      518.99      533.61     39.32 o
   2   2   9      131.75       88.71     14.31 o
   4   2   9      336.86      251.78     20.62 o
   6   2   9       19.00       24.03     20.49 o
   8   2   9      129.03      106.55     25.84 o
  10   2   9       21.60      -28.21     28.21 o
  12   2   9       49.79      -19.12     32.62 o
  14   2   9      195.51      168.70     41.07 o
  16   2   9       98.66      121.01     49.09 o
  18   2   9       20.37       16.54     44.70 o
  20   2   9       29.82      -41.88     50.08 o
  22   2   9       26.64      -39.11     70.88 o
  24   2   9       18.27      -50.84     54.57 o
 -31   3   9       85.04       69.93     44.76 o
 -29   3   9       22.93       50.11     38.48 o
 -27   3   9        4.73       12.38     36.85 o
 -25   3   9      106.74       92.66     37.98 o
 -23   3   9       89.94       91.60     33.58 o
 -21   3   9       16.38       20.63     28.94 o
 -19   3   9      515.60      551.05     49.64 o
 -17   3   9     2073.26     2081.94    195.33 o
 -15   3   9       50.27       80.35     19.20 o
 -13   3   9     3396.01     3414.94    209.61 o
 -11   3   9        0.04      -21.82     22.17 o
  -9   3   9     2334.58     2511.16     63.21 o
  -7   3   9     3254.44     3376.72    103.74 o
  -5   3   9     1093.32     1317.37     63.01 o
  -3   3   9     4665.92     5430.89    108.74 o
  -1   3   9        2.12       23.35     24.47 o
   1   3   9     1568.91     1664.77     88.17 o
   3   3   9     1308.80     1299.13     31.22 o
   5   3   9       20.51       23.86     17.48 o
   7   3   9      801.34      784.37     50.21 o
   9   3   9       10.18      -20.59     29.27 o
  11   3   9       24.48      -11.18     32.80 o
  13   3   9       39.08      -30.84     30.84 o
  15   3   9        7.38      -25.99     38.44 o
  17   3   9       50.35      -39.79     42.98 o
  19   3   9        9.82      -31.32     51.91 o
  21   3   9       72.63       16.52     55.86 o
  23   3   9       15.76      -13.06     62.73 o
 -32   4   9        1.43        2.51     43.44 o
 -30   4   9      199.08      270.61     53.93 o
 -28   4   9        4.77      -26.34     39.46 o
 -26   4   9      401.38      494.01     81.74 o
 -24   4   9      153.57      118.87     42.20 o
 -22   4   9      377.19      397.32     69.83 o
 -20   4   9       97.00       63.71     28.20 o
 -18   4   9       14.50      -15.94     26.30 o
 -16   4   9       63.75       72.50     24.06 o
 -14   4   9      677.04      680.02     57.11 o
 -12   4   9      730.70      706.59     49.70 o
 -10   4   9      724.44      624.48     99.52 o
  -8   4   9      205.72      216.79     39.10 o
  -6   4   9      227.30      235.05     38.18 o
  -4   4   9      481.43      396.27     67.73 o
  -2   4   9       83.21      112.09     31.54 o
   0   4   9     2831.00     2983.18     78.51 o
   2   4   9      191.08      242.95     19.91 o
   4   4   9     4928.37     5504.74    132.00 o
   6   4   9        3.09       40.11     16.43 o
   8   4   9     1321.04     1651.76     72.06 o
  10   4   9      577.35      570.33     47.20 o
  12   4   9        3.66      -27.42     34.82 o
  14   4   9      123.06      153.30     42.06 o
  16   4   9        2.86      -36.95     36.95 o
  18   4   9       55.33      -22.72     47.01 o
  20   4   9       22.94      -15.38     55.88 o
  22   4   9        5.74       -2.24     72.38 o
 -31   5   9        3.86       13.10     43.44 o
 -29   5   9       87.16      114.78     44.80 o
 -27   5   9      177.91      209.56     48.54 o
 -25   5   9        0.23       24.81     38.31 o
 -23   5   9      647.75      683.11    124.89 o
 -21   5   9      469.73      439.27     88.60 o
 -19   5   9       77.31       46.13     25.76 o
 -17   5   9      679.70      731.59     72.32 o
 -15   5   9       35.01        6.67     21.78 o
 -13   5   9      759.32      714.37     53.93 o
 -11   5   9      240.02      210.87     37.52 o
  -9   5   9      855.86      896.77     93.12 o
  -7   5   9        3.62        3.34     18.44 o
  -5   5   9     2120.96     2261.08     97.70 o
  -3   5   9       33.33       56.63     31.88 o
  -1   5   9      950.35      796.31     89.45 o
   1   5   9      958.72      680.34     36.24 o
   3   5   9     2084.30     2254.82     74.91 o
   5   5   9      449.64      476.88     38.71 o
   7   5   9     1616.46     2106.11     82.11 o
   9   5   9       81.89        0.15     33.48 o
  11   5   9       47.74      -10.72     31.29 o
  13   5   9       27.77      -37.68     39.21 o
  15   5   9       89.21       49.37     54.66 o
  17   5   9      177.14      165.68     47.45 o
  19   5   9       10.60      -58.51     58.51 o
  21   5   9       77.96       51.32     62.72 o
 -30   6   9      152.92      203.73     49.29 o
 -28   6   9       40.02       23.37     40.19 o
 -26   6   9        2.94      -22.31     38.64 o
 -24   6   9       21.05        9.87     36.38 o
 -22   6   9        0.30      -20.33     28.56 o
 -20   6   9        0.59       -4.11     29.68 o
 -18   6   9       15.55       23.01     25.61 o
 -16   6   9     1045.54     1309.32    157.32 o
 -14   6   9      631.45      619.62     37.87 o
 -12   6   9     1414.95     1476.49     91.74 o
 -10   6   9     2203.08     2494.54    162.99 o
  -8   6   9        0.37       -9.27     17.95 o
  -6   6   9     1705.50     1790.08     94.04 o
  -4   6   9     1458.85     1819.46     68.73 o
  -2   6   9      792.09      830.49     56.91 o
   0   6   9     1059.80      944.42     84.04 o
   2   6   9      217.70      128.73     22.80 o
   4   6   9      260.84      286.63     29.74 o
   6   6   9       12.30      -17.58     44.38 o
   8   6   9       32.32      -32.22     32.99 o
  10   6   9      100.47       84.12     36.19 o
  12   6   9       11.18      -27.66     45.15 o
  14   6   9       85.35       74.95     56.12 o
  16   6   9        0.31      -40.87     40.87 o
  18   6   9        3.60       -7.33     47.55 o
  20   6   9       15.45       36.49     58.49 o
 -29   7   9       12.31       -2.14     41.25 o
 -27   7   9       24.02       15.02     42.06 o
 -25   7   9        5.44       42.34     42.87 o
 -23   7   9       79.79       96.20     36.53 o
 -21   7   9       32.06        0.96     29.72 o
 -19   7   9       12.28        2.50     29.43 o
 -17   7   9       76.05       11.95     33.36 o
 -15   7   9      159.96      157.16     32.79 o
 -13   7   9      531.98      673.09     88.35 o
 -11   7   9        8.47       25.15     44.02 o
  -9   7   9     1583.53     1849.86    165.33 o
  -7   7   9     1311.31     1548.53    158.71 o
  -5   7   9        9.44       17.33     26.41 o
  -3   7   9     2362.59     2471.05    177.48 o
  -1   7   9     2067.48     2249.57    171.69 o
   1   7   9      122.53      142.32     28.93 o
   3   7   9      433.75      616.90     62.59 o
   5   7   9       71.85       58.57     33.24 o
   7   7   9        0.53      -12.77     28.47 o
   9   7   9      213.10      198.79     41.70 o
  11   7   9       37.28      -36.09     36.09 o
  13   7   9       15.84      -33.74     33.74 o
  15   7   9        0.23      -39.95     39.95 o
  17   7   9       11.69      -40.84     40.84 o
  19   7   9        8.77       -1.00     55.32 o
 -28   8   9        8.60        1.98    104.94 o
 -26   8   9        6.81       22.03     40.41 o
 -24   8   9        8.68       33.18     40.10 o
 -22   8   9        0.10       -2.38     32.06 o
 -20   8   9       28.91        3.14     30.86 o
 -18   8   9        3.44      -28.30     28.30 o
 -16   8   9       79.54       39.05     32.98 o
 -14   8   9        2.31      -10.20     28.10 o
 -12   8   9       34.91       65.67     34.58 o
 -10   8   9        0.00       36.25     24.29 o
  -8   8   9       12.55       14.19     12.46 o
  -6   8   9        2.60       44.07     39.60 o
  -4   8   9       69.71       40.97     14.41 o
  -2   8   9        8.17       19.32     15.21 o
   0   8   9       32.75       62.08     22.66 o
   2   8   9       81.32       59.88     23.69 o
   4   8   9        0.71      -33.37     33.37 o
   6   8   9      216.04      180.27     37.76 o
   8   8   9       10.35        7.05     37.34 o
  10   8   9       72.05       42.56     41.24 o
  12   8   9        5.71        4.31     34.96 o
  14   8   9       24.21      -18.33     41.97 o
  16   8   9        2.14        0.98     49.83 o
  18   8   9       27.44      -33.57     57.73 o
 -25   9   9       15.04        2.71     37.84 o
 -23   9   9       70.37       77.74     40.26 o
 -21   9   9       41.24       22.44     33.40 o
 -19   9   9        0.10      -14.26     30.73 o
 -17   9   9       24.90      -25.25     35.48 o
 -15   9   9      158.75      148.44     37.54 o
 -13   9   9      117.00      118.44     42.87 o
 -11   9   9       79.63       77.19     30.44 o
  -9   9   9      133.03      125.62     29.10 o
  -7   9   9      109.97       85.01     38.24 o
  -5   9   9       93.97       86.30     24.29 o
  -3   9   9       49.04       34.59     22.20 o
  -1   9   9       12.20       -7.57     20.29 o
   1   9   9      119.89       58.07     34.91 o
   3   9   9      110.95       64.35     37.01 o
   5   9   9       53.57       19.14     39.26 o
   7   9   9       85.52      107.90     36.14 o
   9   9   9       84.37       45.99     40.41 o
  11   9   9       47.59       67.99     61.71 o
  13   9   9       15.46       17.13     46.40 o
  15   9   9       12.72       10.01     56.42 o
  17   9   9        0.02      107.81     56.10 o
 -24  10   9       54.84        7.50     38.72 o
 -22  10   9        3.46      -26.97     32.52 o
 -20  10   9       14.56      -25.21     30.83 o
 -18  10   9        0.23       -6.14     38.44 o
 -16  10   9      194.16      203.26     51.53 o
 -14  10   9      136.10       92.56     39.73 o
 -12  10   9      143.06       87.39     33.78 o
 -10  10   9        0.64      -17.94     27.20 o
  -8  10   9       97.24       99.25     38.08 o
  -6  10   9       39.42       31.33     26.89 o
  -4  10   9       22.25      -44.43     46.93 o
  -2  10   9       10.89       17.62     37.27 o
   0  10   9        0.08      -15.74     32.43 o
   2  10   9       56.89       63.74     38.94 o
   4  10   9        0.18      -30.91     39.26 o
   6  10   9        2.34      -31.84     41.25 o
   8  10   9       37.84       -4.24     35.86 o
  10  10   9      206.68      284.75     83.20 o
  12  10   9       52.02       76.04     69.42 o
  14  10   9      111.65      185.98     54.01 o
 -21  11   9       10.19      -10.73     51.16 o
 -19  11   9       93.37       93.58     36.00 o
 -17  11   9      109.16      119.87     43.63 o
 -15  11   9        3.54      -27.97     38.58 o
 -13  11   9       75.46       67.58     38.30 o
 -11  11   9       86.50       84.62     42.01 o
  -9  11   9       41.51       35.33     41.87 o
  -7  11   9      373.06      385.02     61.98 o
  -5  11   9        0.48       12.54     46.05 o
  -3  11   9      117.67      117.50     47.02 o
  -1  11   9       53.40       44.30     44.03 o
   1  11   9      189.35      272.05     57.40 o
   3  11   9       12.66      -21.86     42.59 o
   5  11   9      243.90      214.64     50.68 o
   7  11   9      105.75      159.86     55.16 o
   9  11   9      111.95      129.17     48.76 o
  11  11   9       29.65       97.81     73.34 o
 -18  12   9       60.55       36.61     42.91 o
 -16  12   9      108.62      171.62     63.10 o
 -14  12   9      230.31      251.79     63.13 o
 -12  12   9      131.04      216.13    109.13 o
 -10  12   9      435.03      565.67     70.17 o
  -8  12   9        7.92       -1.29     55.70 o
  -6  12   9      369.26      426.30     71.01 o
  -4  12   9       45.30      105.53     60.39 o
  -2  12   9      245.91      338.58     62.43 o
   0  12   9      200.61      217.32     58.68 o
   2  12   9       18.00       10.19     52.68 o
   4  12   9      207.40      201.06     63.59 o
   6  12   9        9.62      -19.39     51.72 o
   8  12   9       67.07       83.08     62.71 o
 -13  13   9      139.49      169.69    123.75 o
 -11  13   9        4.57        5.88     97.53 o
  -9  13   9       47.10       24.54     96.58 o
  -7  13   9        5.84        4.74     93.68 o
  -5  13   9       88.59      109.47     73.26 o
  -3  13   9      339.16      356.03     68.91 o
  -1  13   9        1.89      -50.06     50.06 o
   1  13   9       73.09      -15.30     56.06 o
   3  13   9       14.75      -39.07     55.44 o
   5  13   9       18.02      -27.72    126.72 o
 -32   0  10       20.40      -30.87     68.27 o
 -30   0  10       25.74      -12.56     84.15 o
 -28   0  10      335.52      463.92    129.69 o
 -26   0  10      246.22      274.94     71.70 o
 -24   0  10      110.91      185.17     63.22 o
 -22   0  10      281.59      301.97     62.77 o
 -20   0  10        0.65       -2.04     46.62 o
 -18   0  10      218.79      186.04     52.38 o
 -16   0  10     2406.70     3150.54    145.22 o
 -14   0  10       56.49      122.62     37.72 o
 -12   0  10     3908.46     4539.88    220.06 o
 -10   0  10     6048.67     7756.55    114.16 o
  -8   0  10     7435.34     7922.11    232.46 o
  -6   0  10      123.88       27.23     16.93 o
  -4   0  10       31.90      -17.98     17.98 o
  -2   0  10      103.02       47.61     20.94 o
   0   0  10       56.21       55.17     23.44 o
   2   0  10      139.92       17.38     20.75 o
   4   0  10     3773.14     3697.64    157.49 o
   6   0  10     2412.63     3043.73    232.65 o
   8   0  10      104.45       56.22     45.19 o
  10   0  10      275.87      349.64     81.18 o
  12   0  10        3.47       17.55     50.90 o
  14   0  10        5.88       -9.64     52.33 o
  16   0  10       84.16       50.25     56.59 o
  18   0  10       51.04       88.82     99.00 o
  20   0  10       23.91       -9.77     73.26 o
  22   0  10       54.26       11.13     81.18 o
 -31   1  10       86.57      113.96     47.86 o
 -29   1  10      102.61      210.41     51.58 o
 -27   1  10      254.12      332.28     61.73 o
 -25   1  10      160.51      201.48     47.04 o
 -23   1  10        2.97      -25.19     33.75 o
 -21   1  10      558.90      788.55    150.90 o
 -19   1  10       82.58       68.22     30.16 o
 -17   1  10      890.03      942.74    131.25 o
 -15   1  10      603.39      597.79     93.64 o
 -13   1  10      686.82      524.00     56.22 o
 -11   1  10      431.40      495.00     37.80 o
  -9   1  10      138.10       78.40     21.41 o
  -7   1  10      266.40      139.12     49.85 o
  -5   1  10      825.44      572.13    165.74 o
  -3   1  10      836.47      632.83     96.70 o
  -1   1  10      191.22      246.16     13.95 o
   1   1  10       98.73       50.11     15.97 o
   3   1  10      103.30       99.57     19.45 o
   5   1  10      581.59      531.08     40.83 o
   7   1  10      668.94      559.52     46.48 o
   9   1  10     1144.96     1599.00    166.01 o
  11   1  10      102.40      119.02     43.73 o
  13   1  10      117.33      111.29     44.73 o
  15   1  10       30.80       47.82     47.38 o
  17   1  10        0.25      -47.02     47.02 o
  19   1  10       48.37       39.72     53.54 o
  21   1  10        0.00       -7.66     58.30 o
 -30   2  10        1.04       -4.17     45.33 o
 -28   2  10       48.70       58.44     41.46 o
 -26   2  10       16.45       67.28     43.28 o
 -24   2  10      874.43      904.94    171.76 o
 -22   2  10      168.16      262.49     58.63 o
 -20   2  10      972.57     1049.59    206.06 o
 -18   2  10      367.52      361.67     46.10 o
 -16   2  10       28.05       49.09     24.81 o
 -14   2  10      452.59      461.14     57.56 o
 -12   2  10      177.47      176.85     23.67 o
 -10   2  10      462.11      427.60     44.78 o
  -8   2  10      195.06      167.34     28.61 o
  -6   2  10     1454.35     1532.67     53.84 o
  -4   2  10      543.19      460.73     56.87 o
  -2   2  10       71.63       66.96     24.44 o
   0   2  10      810.92      880.20     45.56 o
   2   2  10     2848.12     2938.70     61.30 o
   4   2  10      279.55      293.42     29.53 o
   6   2  10      227.97      157.20     34.12 o
   8   2  10       16.47      -31.17     31.17 o
  10   2  10      176.80      187.57     43.41 o
  12   2  10      166.40      210.39     43.38 o
  14   2  10       21.57       30.33     37.62 o
  16   2  10       77.57       68.25     53.73 o
  18   2  10        1.68      -49.59     49.59 o
  20   2  10       24.89        3.57     58.54 o
 -31   3  10       50.62       72.39     49.93 o
 -29   3  10        0.57       33.36     45.43 o
 -27   3  10       10.00      -27.85     37.88 o
 -25   3  10       72.72       84.23     40.30 o
 -23   3  10       22.80       28.73     30.56 o
 -21   3  10        2.50       45.77     35.79 o
 -19   3  10      166.61      183.88     37.30 o
 -17   3  10      274.97      217.30     52.73 o
 -15   3  10      319.58      433.54     55.45 o
 -13   3  10     1105.63     1086.68    149.47 o
 -11   3  10     1044.36     1169.71     73.71 o
  -9   3  10       62.52      120.50     31.17 o
  -7   3  10     1191.96     1252.93     55.11 o
  -5   3  10      142.74      100.93     28.33 o
  -3   3  10      781.18      673.66     57.27 o
  -1   3  10       15.00      -25.08     25.08 o
   1   3  10      159.57      171.54     30.74 o
   3   3  10     1062.37      851.75     64.49 o
   5   3  10       21.33      124.06     30.52 o
   7   3  10      255.45      253.24     37.80 o
   9   3  10        2.16      -34.24     34.24 o
  11   3  10        5.59       23.52     38.39 o
  13   3  10       16.39       -4.80     38.30 o
  15   3  10       34.27      -25.17     57.16 o
  17   3  10        2.97      -18.85     45.25 o
  19   3  10       21.05       -5.25     47.85 o
  21   3  10        8.50      -42.33     82.59 o
 -30   4  10       37.31       78.30     49.26 o
 -28   4  10       87.95       70.58     43.23 o
 -26   4  10       36.42       65.87     44.65 o
 -24   4  10        0.66       25.31     34.99 o
 -22   4  10      225.43      320.23     54.30 o
 -20   4  10      185.98      168.41     35.47 o
 -18   4  10      450.26      425.24     42.43 o
 -16   4  10      130.05      123.20     29.75 o
 -14   4  10      169.64       40.04     68.75 o
 -12   4  10       24.06       33.24     38.13 o
 -10   4  10     1414.77     1514.16    157.76 o
  -8   4  10      434.39      392.18     62.16 o
  -6   4  10       24.28      -31.00     32.54 o
  -4   4  10      119.92       74.82     27.92 o
  -2   4  10      372.06      288.01     34.79 o
   0   4  10      574.93      537.88     42.94 o
   2   4  10       19.58        4.95     12.99 o
   4   4  10        3.49        2.86     24.14 o
   6   4  10        2.01      -28.52     28.52 o
   8   4  10        1.76      -14.80     29.75 o
  10   4  10       37.07       17.78     35.33 o
  12   4  10        1.53       -7.97     40.00 o
  14   4  10        7.63       24.50     42.00 o
  16   4  10        0.08      -30.48     51.95 o
  18   4  10        5.04      -12.72     51.75 o
  20   4  10       17.33      -68.59     95.17 o
 -29   5  10       19.13       23.98     38.19 o
 -27   5  10      115.77       85.99     41.25 o
 -25   5  10        2.88       11.05     38.20 o
 -23   5  10       67.79       74.54     38.76 o
 -21   5  10       28.50       64.58     36.62 o
 -19   5  10      349.81      330.32     52.30 o
 -17   5  10       24.34       35.87     29.95 o
 -15   5  10      156.82      122.02     58.51 o
 -13   5  10        0.51       -0.76     28.82 o
 -11   5  10       12.34        7.72     29.50 o
  -9   5  10      102.76       80.96     51.22 o
  -7   5  10      246.06      187.44     42.01 o
  -5   5  10      324.79      307.39     67.16 o
  -3   5  10      942.11      692.63     68.98 o
  -1   5  10       26.49       51.63     34.58 o
   1   5  10      119.40      122.14     35.82 o
   3   5  10        2.99      -15.90     15.90 o
   5   5  10      131.84      115.90     29.91 o
   7   5  10        4.20      -30.19     30.19 o
   9   5  10        7.21      -28.37     28.37 o
  11   5  10       69.92      -14.10     39.22 o
  13   5  10        7.72      -29.78     53.47 o
  15   5  10        6.38      -30.49     49.44 o
  17   5  10       18.55      -29.24     47.02 o
  19   5  10        0.28      -52.83     52.83 o
 -28   6  10       89.88       64.12     44.90 o
 -26   6  10       25.20       26.18     42.30 o
 -24   6  10      341.12      287.55     82.97 o
 -22   6  10      280.60      280.83     46.05 o
 -20   6  10      162.87      142.86     35.36 o
 -18   6  10      241.68      275.55     86.88 o
 -16   6  10      183.11      163.99     31.76 o
 -14   6  10        1.65      -21.35     36.01 o
 -12   6  10      284.97      220.25     59.16 o
 -10   6  10        2.16        2.40     26.24 o
  -8   6  10      412.36      278.63     65.45 o
  -6   6  10      346.54      285.67    104.20 o
  -4   6  10        2.17      -12.94     27.54 o
  -2   6  10       16.34       -0.37     28.79 o
   0   6  10      407.81      521.51     65.63 o
   2   6  10     1191.97      267.21    413.66 o
   4   6  10        5.65       17.60     26.97 o
   6   6  10       35.92        3.74     30.66 o
   8   6  10        0.01      -18.21     31.78 o
  10   6  10       21.62        0.62     37.47 o
  12   6  10       44.25       43.27     73.73 o
  14   6  10       16.46       34.66     43.59 o
  16   6  10        2.38      -39.74     46.13 o
  18   6  10        0.84       27.30     52.60 o
 -27   7  10       14.99        4.66     41.04 o
 -25   7  10        4.40      -40.87     40.87 o
 -23   7  10       61.75       24.11     33.63 o
 -21   7  10      107.86      121.77     38.02 o
 -19   7  10       24.77      -30.36     30.36 o
 -17   7  10      411.07      395.24     45.44 o
 -15   7  10      142.29      191.82     30.09 o
 -13   7  10      188.19      160.84     61.50 o
 -11   7  10     1351.71     1796.39    105.36 o
  -9   7  10        5.54       58.25     36.05 o
  -7   7  10     1078.00     1227.40     96.09 o
  -5   7  10      233.56      227.59     54.27 o
  -3   7  10       58.28       45.78     33.44 o
  -1   7  10      112.83       44.50     36.30 o
   1   7  10      250.60      117.15     43.73 o
   3   7  10      106.19       68.55     28.04 o
   5   7  10      296.14      275.48     35.05 o
   7   7  10      118.85      145.00     38.05 o
   9   7  10      131.51      146.80     39.64 o
  11   7  10        5.99      -42.87     42.87 o
  13   7  10       51.27      120.14     48.68 o
  15   7  10       19.64       42.45     54.25 o
  17   7  10       11.53      -35.35     69.36 o
 -26   8  10        5.38      -38.40     38.40 o
 -24   8  10        9.87      -18.02     36.27 o
 -22   8  10        0.11      -21.35     31.25 o
 -20   8  10      119.40      104.92     36.56 o
 -18   8  10       86.65      148.61     42.78 o
 -16   8  10       51.85       65.43     31.11 o
 -14   8  10      959.23      920.43    171.81 o
 -12   8  10      302.17      410.94    110.82 o
 -10   8  10     1218.68     1490.81    205.85 o
  -8   8  10     1516.51     1742.69    137.61 o
  -6   8  10        7.11       29.26     31.29 o
  -4   8  10      973.12      979.94     82.64 o
  -2   8  10      162.95      108.77     33.03 o
   0   8  10      132.53       39.21     29.66 o
   2   8  10       71.03      150.71     46.80 o
   4   8  10       32.89       20.16     28.66 o
   6   8  10      282.79      326.89     61.96 o
   8   8  10       70.30      113.99     38.44 o
  10   8  10       75.93      107.11     63.68 o
  12   8  10       29.64      -36.57     64.02 o
  14   8  10       21.63       65.55     56.91 o
  16   8  10       24.12       30.89     65.67 o
 -23   9  10        4.38       -9.82     36.82 o
 -21   9  10      320.56      379.49     73.54 o
 -19   9  10        5.62      -28.70     28.70 o
 -17   9  10      172.96      227.33     66.99 o
 -15   9  10      245.96      291.67     57.73 o
 -13   9  10        0.42        2.60     39.29 o
 -11   9  10      399.46      453.52    107.32 o
  -9   9  10       37.85       23.75     37.83 o
  -7   9  10      179.39      115.50     44.27 o
  -5   9  10      184.46      171.67     80.60 o
  -3   9  10       13.96      -25.74     25.74 o
  -1   9  10      245.45      184.56     82.51 o
   1   9  10        1.84      -31.79     49.88 o
   3   9  10      268.26      334.59     54.59 o
   5   9  10       34.98       48.36     31.60 o
   7   9  10      110.16       94.44     46.51 o
   9   9  10       43.55       76.80     83.86 o
  11   9  10       14.79       -1.52     79.32 o
  13   9  10       34.74      100.36     53.06 o
 -22  10  10       71.48       70.68     45.89 o
 -20  10  10        9.12      -12.12     63.42 o
 -18  10  10      126.13      140.03     61.80 o
 -16  10  10       42.33       39.71     52.30 o
 -14  10  10      121.23       72.07     43.37 o
 -12  10  10      128.12      146.12     45.59 o
 -10  10  10       35.62      -26.63     39.88 o
  -8  10  10      201.99      169.11     51.53 o
  -6  10  10        0.58      -57.42     85.14 o
  -4  10  10      240.64      247.77     81.68 o
  -2  10  10       22.36      -30.51     68.22 o
   0  10  10       86.90       15.93     51.91 o
   2  10  10       94.73       30.27     58.67 o
   4  10  10       13.20      -34.14     55.73 o
   6  10  10       20.20       67.13     36.54 o
   8  10  10       14.67       38.26     71.63 o
  10  10  10       63.05      115.24     56.47 o
  12  10  10        0.03       52.65     53.85 o
 -19  11  10        2.07       26.55     41.24 o
 -17  11  10       68.00       10.40     52.70 o
 -15  11  10       24.74      -11.11     52.94 o
 -13  11  10       78.42      -11.88    118.80 o
 -11  11  10      201.03      260.52     97.24 o
  -9  11  10        1.11      -77.81     77.81 o
  -7  11  10      120.83       85.14    114.84 o
  -5  11  10       84.10      213.84    122.76 o
  -3  11  10       30.15      -28.80     73.49 o
  -1  11  10      149.21      130.10     86.03 o
   1  11  10        1.78      -27.70     76.40 o
   3  11  10       19.64      -48.14     75.46 o
   5  11  10       24.41       -3.58     63.51 o
   7  11  10        2.25      -24.24     87.63 o
   9  11  10       70.25      103.45    112.74 o
 -14  12  10        6.17       51.48    140.58 o
 -12  12  10       39.43       63.36    106.92 o
 -10  12  10        9.36        5.30     90.88 o
  -8  12  10       28.12        5.06    148.50 o
  -6  12  10        3.14     -108.90    108.90 o
  -4  12  10       60.83       55.44    122.76 o
  -2  12  10        3.57      -74.66     74.66 o
   0  12  10       15.04      -62.45     67.16 o
   2  12  10       14.17      -79.10     79.10 o
   4  12  10       23.72       87.12    128.70 o
 -29   1  11       64.85      134.53     46.56 o
 -27   1  11      167.50      192.30     48.08 o
 -25   1  11        5.61        3.98     42.58 o
 -23   1  11      147.39      162.22     43.65 o
 -21   1  11      104.88       95.83     38.27 o
 -19   1  11      290.29      298.22     41.11 o
 -17   1  11       90.01      192.72     34.86 o
 -15   1  11     1751.46     2066.64    120.75 o
 -13   1  11      297.23      397.90     29.53 o
 -11   1  11        5.08      -13.53     13.53 o
  -9   1  11      290.25      227.23     29.51 o
  -7   1  11     1328.12     1473.87     57.85 o
  -5   1  11      454.14      321.28     33.57 o
  -3   1  11     1005.78      570.38     45.19 o
  -1   1  11      344.18      390.68     56.76 o
   1   1  11      196.32       87.14     23.62 o
   3   1  11       48.56       51.87     29.53 o
   5   1  11       14.83       24.44     27.87 o
   7   1  11      189.23      200.99     38.12 o
   9   1  11       44.49       32.73     35.64 o
  11   1  11       20.36       78.26     38.50 o
  13   1  11       24.34       43.63     40.87 o
  15   1  11        8.17      -45.09     45.09 o
  17   1  11        3.88      -49.23     49.23 o
  19   1  11        9.87      -22.27     53.74 o
 -30   2  11        7.56      -45.28     45.28 o
 -28   2  11        1.82       17.38     39.45 o
 -26   2  11       82.18      187.63     49.08 o
 -24   2  11       80.38       69.60     41.36 o
 -22   2  11      229.24      225.08     58.02 o
 -20   2  11      262.30      238.98     40.84 o
 -18   2  11      136.53      150.60     36.53 o
 -16   2  11        9.28       45.13     25.54 o
 -14   2  11      580.38      569.85     38.17 o
 -12   2  11     1023.98     1533.88     80.76 o
 -10   2  11      518.16      409.52     71.32 o
  -8   2  11      483.22      389.25     44.61 o
  -6   2  11       19.32       -6.99     44.09 o
  -4   2  11       38.71      -11.66     96.03 o
  -2   2  11       74.85       23.80     34.26 o
   0   2  11      249.05      198.81     41.74 o
   2   2  11      357.09      333.44     38.30 o
   4   2  11      156.71      144.31     33.66 o
   6   2  11       55.80       42.19     33.46 o
   8   2  11       86.09       98.90     37.62 o
  10   2  11        0.19        1.44     36.16 o
  12   2  11        1.77      -35.92     40.99 o
  14   2  11        0.11      -35.98     59.54 o
  16   2  11        4.06      -38.10     38.10 o
  18   2  11       48.74       19.68     50.78 o
 -29   3  11       29.43       20.14     44.55 o
 -27   3  11       33.66       31.75     40.87 o
 -25   3  11       59.14       71.52     38.55 o
 -23   3  11       16.48        5.98     37.44 o
 -21   3  11        0.30      -30.45     30.45 o
 -19   3  11      284.32      293.45     48.96 o
 -17   3  11        0.41       19.82     24.93 o
 -15   3  11      413.19      363.55     63.36 o
 -13   3  11       37.99      119.44     50.40 o
 -11   3  11      146.56       46.61     47.70 o
  -9   3  11      940.02     1358.71     95.53 o
  -7   3  11       63.15      114.61     47.66 o
  -5   3  11     2609.27     3008.47    131.05 o
  -3   3  11      435.96      435.45     48.98 o
  -1   3  11      304.36      177.14     42.07 o
   1   3  11       47.25       -0.55     37.21 o
   3   3  11      130.12       87.70     26.52 o
   5   3  11      139.30       81.87     30.11 o
   7   3  11      285.07      316.06     51.73 o
   9   3  11      149.13      104.03     39.39 o
  11   3  11        6.58       54.71     41.11 o
  13   3  11       71.36       46.11     44.30 o
  15   3  11       31.12       27.43     51.24 o
  17   3  11        9.29       79.38     50.40 o
  19   3  11        8.86       26.14     76.85 o
 -28   4  11        1.48       19.48     41.86 o
 -26   4  11      357.42      446.46     56.35 o
 -24   4  11      218.74      184.81     61.73 o
 -22   4  11      533.58      590.71     70.16 o
 -20   4  11      333.86      341.70     41.97 o
 -18   4  11      292.11      257.31     42.01 o
 -16   4  11      124.35      127.53     52.01 o
 -14   4  11        3.82        5.62     35.75 o
 -12   4  11      730.11      731.39    276.21 o
 -10   4  11      177.66      191.87     55.03 o
  -8   4  11     1153.98     1091.56    143.18 o
  -6   4  11      108.72       69.37     91.08 o
  -4   4  11      180.01       92.14     51.55 o
  -2   4  11       94.78       46.54     39.37 o
   0   4  11       27.46      -19.65     32.15 o
   2   4  11       19.05       -0.93     39.91 o
   4   4  11      154.16      122.92     32.01 o
   6   4  11        1.79      -27.71     27.71 o
   8   4  11      246.92      221.12     41.25 o
  10   4  11       65.67       64.72     47.62 o
  12   4  11      104.44      115.10     46.22 o
  14   4  11       12.42      -26.70     68.87 o
  16   4  11        0.29      -37.39     45.37 o
  18   4  11        4.03        5.75     60.32 o
 -27   5  11       27.63       71.18     42.87 o
 -25   5  11      498.76      619.30    110.71 o
 -23   5  11      452.86      470.05    134.59 o
 -21   5  11       24.01       42.13     34.68 o
 -19   5  11      556.53      646.46     71.73 o
 -17   5  11      377.62      388.32     71.01 o
 -15   5  11       42.09       41.44     47.61 o
 -13   5  11       96.42      115.21    116.82 o
 -11   5  11        7.35       17.03     62.37 o
  -9   5  11       92.60       88.10     63.71 o
  -7   5  11      201.21       90.31     53.85 o
  -5   5  11      616.06      476.87     91.08 o
  -3   5  11      351.51      293.16     48.23 o
  -1   5  11        4.31      -37.10     42.59 o
   1   5  11      316.07      251.65     48.13 o
   3   5  11       57.71        4.75     43.98 o
   5   5  11      134.53       72.77     44.44 o
   7   5  11       50.89       76.48     36.07 o
   9   5  11       28.18       -7.17     59.51 o
  11   5  11       75.34       67.27     41.17 o
  13   5  11       25.49      -36.03     55.27 o
  15   5  11        0.12      -53.15     69.64 o
  17   5  11        8.07       33.40     57.33 o
 -26   6  11       16.99       -7.73     40.45 o
 -24   6  11        2.63      -14.19     50.68 o
 -22   6  11       25.93       32.12     37.33 o
 -20   6  11       11.27       48.31     44.74 o
 -18   6  11      256.47      308.51     69.59 o
 -16   6  11      174.52      223.97     60.85 o
 -14   6  11       38.09      108.29     82.17 o
 -12   6  11      391.62      424.04    189.09 o
 -10   6  11      591.64      682.41    287.10 o
  -8   6  11      273.30      213.69     85.84 o
  -6   6  11      902.44      622.80     61.60 o
  -4   6  11       25.62      -31.91     31.91 o
  -2   6  11      225.82      232.17     59.62 o
   0   6  11        2.78      -37.89     37.89 o
   2   6  11       35.20      -46.57     46.57 o
   4   6  11       52.96       -2.62     46.42 o
   6   6  11        7.79       -7.21     32.09 o
   8   6  11       94.36       77.00     41.22 o
  10   6  11        0.12      -21.57     37.71 o
  12   6  11       88.01       65.62     88.52 o
  14   6  11       32.45       80.21     62.77 o
  16   6  11        0.00      -24.96     61.32 o
 -25   7  11       40.98       34.34     49.12 o
 -23   7  11        2.03      -18.63     42.48 o
 -21   7  11       96.60       27.70     46.59 o
 -19   7  11       25.72       48.11     36.84 o
 -17   7  11      209.69      200.65     60.56 o
 -15   7  11      481.67      507.20    135.63 o
 -13   7  11      227.44      335.15    137.61 o
 -11   7  11      168.00      167.16     81.18 o
  -9   7  11      802.99      892.72    415.81 o
  -7   7  11       48.96      -11.62     36.14 o
  -5   7  11       16.44      -32.81     47.52 o
  -3   7  11        8.47       -5.30     31.03 o
  -1   7  11       55.43      -14.15     49.54 o
   1   7  11       75.66       40.58     26.01 o
   3   7  11        0.30      -31.16     51.21 o
   5   7  11        0.56      -61.22     61.22 o
   7   7  11        0.11      -23.18     45.27 o
   9   7  11        7.56       54.17     44.30 o
  11   7  11        6.81       15.08     47.32 o
  13   7  11       21.23      -35.93     84.68 o
  15   7  11       11.29      -10.10    106.83 o
 -24   8  11       14.56      -14.60     59.91 o
 -22   8  11       42.65       10.15     36.78 o
 -20   8  11        4.70      -31.00     40.36 o
 -18   8  11       33.02       31.94     55.70 o
 -16   8  11       42.94       28.33     52.57 o
 -14   8  11       14.51        3.55     47.24 o
 -12   8  11       10.66       19.62     45.86 o
 -10   8  11        0.68      -37.42     42.57 o
  -8   8  11      163.40      130.42     48.16 o
  -6   8  11        5.96      -44.39     60.39 o
  -4   8  11       34.63      -29.24     29.24 o
  -2   8  11        2.39      -42.27     42.27 o
   0   8  11        0.84      -56.69     56.69 o
   2   8  11        6.81      -30.70     44.68 o
   4   8  11        0.80      -26.03     71.01 o
   6   8  11        1.23      -59.12     63.87 o
   8   8  11        1.67        1.92     65.18 o
  10   8  11        4.03       -2.99     42.81 o
  12   8  11       10.54       57.53     52.91 o
 -21   9  11       10.13       69.21     43.89 o
 -19   9  11        6.40       15.88     81.18 o
 -17   9  11       11.20       20.41     51.53 o
 -15   9  11       32.43       91.74     53.13 o
 -13   9  11        1.40       -1.36     46.84 o
 -11   9  11       20.64       15.16     42.13 o
  -9   9  11        5.25       45.11     45.91 o
  -7   9  11        0.02      -35.64     39.60 o
  -5   9  11        6.74      -51.48     51.48 o
  -3   9  11       10.79      -40.47     65.34 o
  -1   9  11       50.96      -10.63    109.89 o
   1   9  11       55.83      -87.90    112.86 o
   3   9  11        0.02        8.82    128.70 o
   5   9  11       82.29       37.88    138.55 o
   7   9  11       26.42        6.53     59.40 o
   9   9  11       12.37       83.67     73.49 o
  11   9  11       28.33      115.67     64.43 o
 -18  10  11        1.75       42.43     54.35 o
 -16  10  11       11.54       59.52     57.17 o
 -14  10  11       27.05       37.55     50.39 o
 -12  10  11        3.39       10.52     48.61 o
 -10  10  11       22.41      -23.76    106.92 o
  -8  10  11        2.38       93.06    130.68 o
  -4  10  11        0.00      -79.20     97.02 o
  -2  10  11        1.90      -58.10    106.92 o
   0  10  11       25.08      -34.08     61.73 o
   2  10  11        0.18      -71.00    129.69 o
   4  10  11       21.63       15.37    103.03 o
   6  10  11        0.07      139.56     72.79 o
   8  10  11       25.00       72.21     60.56 o
 -15  11  11       56.28      146.52    142.56 o
 -13  11  11      181.47      265.32    146.52 o
 -11  11  11        5.22       63.36    126.72 o
  -9  11  11      116.48      291.06    140.58 o
  -7  11  11        0.01       19.80    120.78 o
  -3  11  11       59.98       41.58    116.82 o
  -1  11  11        1.40       81.18    120.78 o
   1  11  11        0.05       75.24    114.84 o
   3  11  11        0.14      -58.20     96.03 o
 -28   0  12      204.89      307.59     79.91 o
 -26   0  12        0.24      -37.26     60.84 o
 -24   0  12      115.71      123.74     84.15 o
 -22   0  12      136.04      154.27     53.48 o
 -20   0  12      598.89      669.95    181.17 o
 -18   0  12       15.38       34.82     49.88 o
 -16   0  12      394.96      414.84     79.20 o
 -14   0  12     1517.76     1884.99    106.92 o
 -12   0  12      995.43     1356.94     72.82 o
 -10   0  12        1.58      -19.22     32.67 o
  -8   0  12        3.49      -24.61     26.98 o
  -6   0  12       26.13       -8.28     28.48 o
  -4   0  12      136.22      191.52     37.36 o
  -2   0  12       29.51        1.98     51.48 o
   0   0  12      464.54      605.55    114.84 o
   2   0  12       20.32       34.75     65.34 o
   4   0  12        0.72      -18.71     35.68 o
   6   0  12       28.40       -3.96     48.05 o
   8   0  12        0.32       -0.36     83.16 o
  10   0  12      215.18      317.54     67.92 o
  12   0  12       53.70       74.02    118.80 o
  14   0  12        1.31      -53.78     53.78 o
  16   0  12       41.15      -15.11     67.63 o
 -27   1  12       44.57       74.19     46.85 o
 -25   1  12        0.60       10.86     40.85 o
 -23   1  12       28.16       26.98     33.76 o
 -21   1  12      114.43      182.52     40.90 o
 -19   1  12        1.72      -12.81     33.14 o
 -17   1  12      419.06      456.39     54.87 o
 -15   1  12        4.17       15.28     23.48 o
 -13   1  12       39.40       59.54     28.65 o
 -11   1  12       92.66       82.36     31.51 o
  -9   1  12        1.94      -29.23     29.23 o
  -7   1  12      484.49      434.18     42.64 o
  -5   1  12       25.59       10.95     30.47 o
  -3   1  12      367.91      311.83     52.38 o
  -1   1  12        1.55        4.17     31.44 o
   1   1  12       13.07      -11.45     23.51 o
   3   1  12       99.91      173.00     32.32 o
   5   1  12      119.17      137.10     36.13 o
   7   1  12      131.32      127.86     36.85 o
   9   1  12      106.50      151.43     38.11 o
  11   1  12       39.65       12.84     39.32 o
  13   1  12       40.81       -5.66     41.65 o
  15   1  12        0.76      -47.97     47.97 o
 -28   2  12        8.85       -2.89     39.28 o
 -26   2  12        0.01       -7.91     38.58 o
 -24   2  12      162.52      167.67     41.41 o
 -22   2  12      113.56       89.54     40.79 o
 -20   2  12       23.22       -7.27     33.35 o
 -18   2  12        0.90       -4.02     29.87 o
 -16   2  12        0.19       -8.33     39.60 o
 -14   2  12      272.74      202.87     38.40 o
 -12   2  12      390.71      392.04     46.04 o
 -10   2  12      606.51      502.94     94.27 o
  -8   2  12        0.62       -5.34     29.37 o
  -6   2  12      550.43      424.38     52.12 o
  -4   2  12       65.61       39.98     49.50 o
  -2   2  12       51.09       27.46     40.07 o
   0   2  12       76.87       92.58     39.08 o
   2   2  12       47.56       53.31     24.57 o
   4   2  12        1.65      -10.00     28.12 o
   6   2  12      129.72      134.98     36.30 o
   8   2  12       14.18       14.21     35.93 o
  10   2  12       49.56       63.64     43.49 o
  12   2  12        5.39      -25.71     38.96 o
  14   2  12       40.19       17.50     52.68 o
  16   2  12        0.80       17.85     53.24 o
 -27   3  12      129.65      151.27     49.78 o
 -25   3  12      124.71      109.65     45.37 o
 -23   3  12        0.44       25.96     40.46 o
 -21   3  12       14.12      -31.90     31.90 o
 -19   3  12        1.24       -4.10     34.96 o
 -17   3  12        1.23      -46.88     46.88 o
 -15   3  12       64.37      140.87     49.54 o
 -13   3  12       75.48       41.95     52.65 o
 -11   3  12        0.39       35.54     32.37 o
  -9   3  12        6.86       31.81     41.87 o
  -7   3  12        2.30      -28.52     34.26 o
  -5   3  12        8.22       53.46     55.44 o
  -3   3  12       53.88       28.40     79.20 o
  -1   3  12       27.33       29.20     36.88 o
   1   3  12      133.11      115.70     41.46 o
   3   3  12       28.98       17.94     41.46 o
   5   3  12       11.19        0.51     28.74 o
   7   3  12        7.74       27.68     33.00 o
   9   3  12       65.37       51.98     49.73 o
  11   3  12       35.44       65.95     44.30 o
  13   3  12       15.50       47.38     48.81 o
  15   3  12       42.85       46.85     48.85 o
 -26   4  12       15.24       53.48     43.10 o
 -24   4  12       23.34       23.11     46.16 o
 -22   4  12      130.93      155.11     49.41 o
 -20   4  12        0.13       11.05     37.09 o
 -18   4  12      142.18      106.53     41.92 o
 -16   4  12       85.06       83.54     49.67 o
 -14   4  12       60.81       68.26     59.40 o
 -12   4  12       36.93       32.61     32.71 o
 -10   4  12       23.09       -4.04     48.52 o
  -8   4  12       24.75       -4.60     50.59 o
  -6   4  12       57.35       32.76     42.22 o
  -4   4  12       12.11      -43.34     43.34 o
  -2   4  12       21.49       -5.26     37.69 o
   0   4  12        2.11        5.31     39.17 o
   2   4  12        2.48      -38.30     38.30 o
   4   4  12       65.96       54.27     38.04 o
   6   4  12       68.09      103.08     31.76 o
   8   4  12       39.56       73.13     51.20 o
  10   4  12        0.22       27.21     56.16 o
  12   4  12       37.95       36.97     68.02 o
  14   4  12        1.25      -40.91     73.83 o
 -25   5  12        0.21       41.75     52.17 o
 -23   5  12        1.12       14.73     43.66 o
 -21   5  12       10.07        5.91     46.46 o
 -19   5  12       28.82       45.76     38.63 o
 -17   5  12       20.20       46.58     97.02 o
 -15   5  12        7.50        6.02     36.87 o
 -13   5  12        1.80        9.37     49.42 o
 -11   5  12       47.06       30.34     43.77 o
  -9   5  12        3.20      -16.75     75.24 o
  -7   5  12       98.51       57.63     37.15 o
  -5   5  12       11.91      -43.72    114.84 o
  -3   5  12       27.61       65.34     61.38 o
  -1   5  12        8.78      -21.91     63.97 o
   1   5  12        3.26      -55.71     55.71 o
   3   5  12       17.85        5.52     58.44 o
   5   5  12       16.00      -17.37    101.17 o
   7   5  12        0.01       36.01     69.45 o
   9   5  12        2.80       49.95     40.91 o
  11   5  12        6.30       -3.62     50.01 o
  13   5  12        3.63       20.85     50.63 o
 -24   6  12      218.75      152.85     48.72 o
 -22   6  12       85.46      102.05     48.26 o
 -20   6  12       35.72       15.71     37.94 o
 -18   6  12      137.15      168.96     58.44 o
 -16   6  12      169.97      150.08     58.15 o
 -14   6  12        0.23       31.97     49.02 o
 -12   6  12       99.30       98.65     50.66 o
 -10   6  12      367.47      321.48    156.42 o
  -8   6  12      162.55      200.97     56.03 o
  -6   6  12      153.54       81.01     57.44 o
  -4   6  12       49.46        1.45     62.66 o
  -2   6  12        1.40      -45.31     72.86 o
   0   6  12       19.73      -65.78     65.78 o
   2   6  12       64.76       11.31     86.01 o
   4   6  12       18.09      -66.13     66.13 o
   6   6  12      254.16      269.12     79.38 o
   8   6  12       27.01       -3.03    110.86 o
  10   6  12       71.20       37.90    131.54 o
  12   6  12        0.80      -53.32    111.04 o
 -23   7  12       58.30       11.41     43.44 o
 -21   7  12        7.65       25.90     51.84 o
 -19   7  12       49.11       15.86     58.26 o
 -17   7  12      188.27      202.12     77.22 o
 -15   7  12       18.94       23.64     65.34 o
 -13   7  12      292.53      318.77    113.85 o
 -11   7  12       59.77       21.15     45.48 o
  -9   7  12       20.19       -0.93     42.13 o
  -7   7  12       63.81       46.52     45.54 o
  -5   7  12       23.03      -31.68     43.56 o
  -3   7  12       14.82      -16.72     59.06 o
  -1   7  12       36.82       23.82     38.28 o
   1   7  12        1.05      -52.03     99.00 o
   3   7  12       33.97       66.68     51.69 o
   5   7  12        1.03       23.65     62.77 o
   7   7  12       65.41      -41.05    106.75 o
   9   7  12       32.08      -66.37     90.78 o
  11   7  12        4.28       81.36     70.20 o
 -20   8  12      187.16      126.18     49.60 o
 -18   8  12        1.80       26.26     53.93 o
 -16   8  12      218.73      269.28    110.88 o
 -14   8  12      138.83      174.44     64.35 o
 -12   8  12       40.98       73.14     77.22 o
 -10   8  12       87.69      126.47     83.16 o
  -8   8  12       43.26       48.76     45.06 o
  -6   8  12      130.30       33.66     43.56 o
  -4   8  12       47.43       59.40     47.52 o
  -2   8  12        4.73       27.72     46.36 o
   0   8  12       36.25       36.52     56.07 o
   2   8  12        1.44      -63.12     83.95 o
   4   8  12       10.77       35.57     82.17 o
   6   8  12       27.99       29.11     57.56 o
   8   8  12       18.99      101.62     69.63 o
 -17   9  12      122.33      206.01     93.06 o
 -15   9  12      158.86      140.14     62.49 o
 -13   9  12       24.97       28.43     51.15 o
 -11   9  12      231.81      260.82    128.70 o
  -9   9  12        7.20       20.67     45.06 o
  -7   9  12      221.81      194.04    126.72 o
  -3   9  12       55.73      -35.64     97.02 o
  -1   9  12       36.91      -95.04     95.04 o
   1   9  12        0.61       32.16     49.22 o
   3   9  12        6.57       59.03     55.17 o
   5   9  12        9.78       58.83     69.87 o
   7   9  12       47.65      139.59     78.41 o
 -14  10  12       29.58      -89.10    118.80 o
 -12  10  12       19.33       55.44    128.70 o
 -10  10  12       43.46       23.76    124.74 o
  -8  10  12       85.19       27.72    122.76 o
  -2  10  12       43.01       23.76    110.88 o
   0  10  12       13.85      -94.60    119.79 o
   2  10  12       13.26      -31.81    130.18 o
 -25   1  13       39.27       31.22     39.89 o
 -23   1  13      111.65       79.47     43.50 o
 -21   1  13      535.34      656.66    109.04 o
 -19   1  13      301.37      279.30     49.07 o
 -17   1  13        4.81       10.24     36.26 o
 -15   1  13       76.48       26.93     48.05 o
 -13   1  13       87.28       19.80     57.42 o
 -11   1  13        1.89      -34.28     34.28 o
  -9   1  13        3.57      -37.54     37.54 o
  -7   1  13        5.60       21.65     29.91 o
  -5   1  13       12.61       -6.93     29.33 o
  -3   1  13       28.28      -20.68     31.51 o
  -1   1  13       27.02      -40.53     40.53 o
   1   1  13        0.17      -35.25     35.25 o
   3   1  13       10.88       12.46     26.41 o
   5   1  13       47.43       57.48     34.07 o
   7   1  13       13.97      -21.40     30.82 o
   9   1  13        5.39      -41.44     41.44 o
  11   1  13        2.06      -10.66     49.73 o
  13   1  13       34.12       16.34     52.15 o
 -26   2  13        2.22       58.86     50.98 o
 -24   2  13       30.54        0.13     46.33 o
 -22   2  13       98.05      125.94     52.46 o
 -20   2  13       69.13       37.64     36.53 o
 -18   2  13       50.30       44.89     44.78 o
 -16   2  13       71.36       28.50     49.33 o
 -14   2  13       20.43      -35.92     35.92 o
 -12   2  13       43.20       22.24     33.92 o
 -10   2  13       15.70      -22.93     36.98 o
  -8   2  13       67.89       -1.97     40.13 o
  -6   2  13      167.41      204.01     40.73 o
  -4   2  13       33.25       49.36     37.33 o
  -2   2  13       48.64      113.21     50.74 o
   0   2  13        0.33      -43.31     52.68 o
   2   2  13        2.31      -20.10     36.39 o
   4   2  13       21.83      -23.34     41.76 o
   6   2  13        0.41      -33.14     39.58 o
   8   2  13       39.11       32.29     39.35 o
  10   2  13       15.85        9.21     39.64 o
  12   2  13       16.77       57.29     48.79 o
 -25   3  13       25.55      -34.74     46.29 o
 -23   3  13        1.30      -44.03     44.03 o
 -21   3  13       11.02      -18.10     35.63 o
 -19   3  13        1.59        2.48     43.59 o
 -17   3  13        0.54      -32.67     40.75 o
 -15   3  13       35.99      -47.17     49.39 o
 -13   3  13       14.19       22.47     35.49 o
 -11   3  13       22.24       22.04     36.93 o
  -9   3  13      151.75      192.46     50.40 o
  -7   3  13        0.87      -16.34     50.99 o
  -5   3  13      217.77      131.98     68.44 o
  -3   3  13       75.21       99.60    100.98 o
  -1   3  13        2.64      -33.79     40.11 o
   1   3  13       47.09       83.26     90.56 o
   3   3  13       26.52      -10.61     48.24 o
   5   3  13        0.88       16.29     57.04 o
   7   3  13        1.41      -44.66     48.20 o
   9   3  13       31.35       36.62     54.66 o
  11   3  13      106.95      102.47     67.02 o
 -24   4  13        0.10       36.02     51.17 o
 -22   4  13       59.79       70.27     48.66 o
 -20   4  13        7.64        6.31     49.38 o
 -18   4  13      177.86      191.10     64.08 o
 -16   4  13        9.26        1.78     54.14 o
 -14   4  13       32.44      -27.91     38.59 o
 -12   4  13       78.04      130.19     54.95 o
 -10   4  13       43.28       28.70     36.63 o
  -8   4  13       80.16       86.24     36.84 o
  -6   4  13       53.00        8.59     39.83 o
  -4   4  13       10.63       -6.09     85.14 o
  -2   4  13       58.20       37.32     60.74 o
   0   4  13       12.91      -20.96     70.67 o
   2   4  13       39.87        3.52     86.44 o
   4   4  13       95.12      162.53     69.97 o
   6   4  13        0.07       10.29     71.78 o
   8   4  13      135.91      120.11    100.96 o
  10   4  13        5.16      -10.57     94.43 o
 -23   5  13      129.15      153.48     50.34 o
 -21   5  13        2.82       14.85     37.37 o
 -19   5  13      210.14      288.13     58.66 o
 -17   5  13        2.96      -16.96     40.12 o
 -15   5  13      229.20      180.37     66.33 o
 -13   5  13        0.07       38.09     31.99 o
 -11   5  13       63.49       68.07     38.55 o
  -9   5  13       59.06       91.94     49.67 o
  -7   5  13        0.15        4.20     35.62 o
  -5   5  13       78.71        0.00     63.36 o
  -3   5  13        0.73       57.42     65.34 o
  -1   5  13      198.02      223.59    132.11 o
   1   5  13      149.30       99.58     82.47 o
   3   5  13        0.32       24.20     66.84 o
   5   5  13       94.38       98.88    107.84 o
   7   5  13       53.07       25.89     63.60 o
   9   5  13        0.65       97.34     70.69 o
 -22   6  13       13.52       24.39     49.10 o
 -20   6  13        3.24       26.56     57.60 o
 -18   6  13       51.78       40.79     56.55 o
 -16   6  13       11.59       23.04     41.51 o
 -14   6  13        1.57      -16.30     47.99 o
 -12   6  13       67.72       72.18     52.47 o
 -10   6  13       89.28      125.87     86.14 o
  -8   6  13       25.82       15.83     59.27 o
  -6   6  13       68.53       88.92     50.83 o
  -4   6  13        0.29      -18.25     78.04 o
  -2   6  13       21.14      -43.91     43.91 o
   0   6  13        0.85      -33.81    118.80 o
   2   6  13        8.35       -1.00    109.44 o
   4   6  13        3.77       84.66     60.80 o
   6   6  13        1.80       67.45     62.59 o
   8   6  13       29.80      107.85     98.01 o
 -19   7  13       30.18      -21.78     56.03 o
 -17   7  13        0.04       98.45     58.33 o
 -15   7  13       21.40       41.33     53.79 o
 -13   7  13        0.11       -0.68     46.54 o
 -11   7  13        8.36       46.96     48.37 o
  -9   7  13        0.12      -18.91     40.34 o
  -7   7  13       51.60      142.42     58.77 o
  -5   7  13        2.28       21.57     53.46 o
  -3   7  13       44.25       88.14     49.71 o
  -1   7  13        9.86       79.06     74.25 o
   1   7  13        0.86       46.97     60.60 o
   3   7  13        4.89       48.89     63.14 o
   5   7  13        2.85       40.26     55.66 o
   7   7  13       27.20       60.86     60.42 o
 -16   8  13       29.57       32.91     54.34 o
 -14   8  13       36.31       40.14     52.70 o
 -12   8  13        5.65      -42.43     42.43 o
 -10   8  13        4.46      -12.20     55.44 o
  -8   8  13       14.13       26.19     47.64 o
  -4   8  13       37.72      162.36     85.14 o
  -2   8  13        0.04        6.43     58.51 o
   0   8  13        1.23      -15.48     67.32 o
   2   8  13        0.71        3.89     55.47 o
   4   8  13       13.86      -43.91    114.89 o
 -13   9  13        3.62       -1.32     61.38 o
 -11   9  13        0.72      -37.62    112.86 o
  -9   9  13        2.56       97.02    120.78 o
  -7   9  13       12.48       47.52    112.86 o
  -3   9  13        5.01      158.40     83.16 o
  -1   9  13       14.45      130.48     77.22 o
 -22   0  14       14.92        1.98     79.20 o
 -20   0  14      111.41      132.66     93.06 o
 -18   0  14      113.05      -37.62     51.48 o
 -16   0  14       21.68       91.08     81.18 o
  -8   0  14      110.01        1.98     61.38 o
  -6   0  14       13.79      -15.84     63.36 o
  -4   0  14       33.42       43.56     73.26 o
  -2   0  14        4.41       29.70     71.28 o
   0   0  14       70.68       57.42     71.28 o
   2   0  14       86.50       71.28     83.16 o
   4   0  14       15.50       23.76     67.32 o
   6   0  14       53.07       29.70     99.00 o
   8   0  14       39.92       26.01     56.97 o
 -23   1  14       61.63       88.90     54.66 o
 -21   1  14        2.38       12.15     55.95 o
 -19   1  14        0.16      -25.61     57.42 o
 -17   1  14       26.52      -38.53     40.44 o
 -15   1  14        0.33        5.94     71.28 o
 -13   1  14      100.16      120.78     65.34 o
  -9   1  14        9.18       35.64     55.44 o
  -7   1  14      112.64       97.13     91.08 o
  -5   1  14       14.76       19.68     44.54 o
  -3   1  14      106.44      129.14     56.59 o
  -1   1  14       45.50       24.95     94.05 o
   1   1  14       15.62       16.65     54.33 o
   3   1  14       36.24       27.89     43.10 o
   5   1  14        6.02      -37.12     43.46 o
   7   1  14       23.01       46.50     46.39 o
   9   1  14       37.01       34.38     51.09 o
 -22   2  14       26.68       -8.47     48.16 o
 -20   2  14        2.48      -43.17     43.17 o
 -18   2  14        0.05      -35.00     35.00 o
 -16   2  14       27.93       21.73     51.58 o
 -14   2  14        5.28       34.79     44.55 o
 -12   2  14        8.22      -41.14     41.14 o
 -10   2  14       19.16      -10.04     53.46 o
  -8   2  14        5.76      -29.70     40.60 o
  -6   2  14       80.06       32.63     78.18 o
  -4   2  14      202.71      306.64     46.31 o
  -2   2  14        3.78       30.89     87.12 o
   0   2  14       50.27       74.37     86.13 o
   2   2  14        1.61      -39.33     39.33 o
   4   2  14       30.08       32.15     58.69 o
   6   2  14       79.52       52.40     47.32 o
   8   2  14       29.61      -66.88     83.90 o
 -21   3  14        0.05       28.03     44.39 o
 -19   3  14        1.87       -7.27     44.68 o
 -17   3  14       22.62       11.83     54.97 o
 -15   3  14        1.18      -48.47     48.47 o
 -13   3  14        4.02      -44.22     44.22 o
 -11   3  14        1.90       -3.62     29.07 o
  -9   3  14        3.04       40.77     47.05 o
  -7   3  14        2.15       43.62     47.54 o
  -5   3  14        0.15      -51.14     51.14 o
  -3   3  14        4.84       38.61     98.01 o
  -1   3  14       30.28      102.96     73.26 o
   1   3  14        3.13      -14.34     51.45 o
   3   3  14       88.47       95.29     61.55 o
   5   3  14        1.10       37.52     63.96 o
   7   3  14       43.05       68.29     63.71 o
 -20   4  14        0.44       -0.86     46.92 o
 -18   4  14        2.79      -30.73     50.66 o
 -16   4  14       12.60      -27.19     71.28 o
 -14   4  14        1.02      -35.97     47.94 o
 -12   4  14        3.64      -12.11     48.02 o
 -10   4  14       35.28       54.30     38.65 o
  -8   4  14       51.43       51.79     36.89 o
  -6   4  14        1.17       52.26     52.33 o
  -4   4  14        4.96      -48.02    152.46 o
  -2   4  14       59.74       -4.86    155.43 o
   0   4  14       75.71       12.75     90.34 o
   2   4  14        3.25        3.76     86.39 o
   4   4  14       14.07       52.52     58.60 o
   6   4  14        4.06       34.89     62.82 o
 -19   5  14        0.19      -22.31     47.26 o
 -17   5  14        0.16       28.43     58.97 o
 -15   5  14       20.32       27.62     53.48 o
 -13   5  14        6.99       31.08     44.66 o
 -11   5  14       28.99       42.57     39.89 o
  -9   5  14       18.25       -4.58     50.55 o
  -7   5  14       19.59       -3.21     36.40 o
  -5   5  14        4.92       49.49     38.27 o
  -3   5  14        3.92       57.42     55.44 o
  -1   5  14        1.64      -60.13     64.58 o
   1   5  14        0.10       65.18     58.90 o
   3   5  14        4.03      -53.26     55.17 o
   5   5  14        1.93       32.67     72.27 o
 -16   6  14       12.85      -24.73     51.45 o
 -14   6  14        6.79      101.25     90.14 o
 -12   6  14       10.62       53.00     38.98 o
 -10   6  14        7.24       42.78     39.38 o
  -8   6  14        0.43        9.92     37.31 o
  -6   6  14      111.85      137.19     42.98 o
  -4   6  14       22.57       79.82     43.76 o
  -2   6  14       59.69       38.72     37.11 o
   0   6  14       19.99       12.97     69.30 o
   2   6  14        3.11       46.59    118.80 o
 -13   7  14       56.59       15.82     53.23 o
 -11   7  14       19.80      123.29     45.40 o
  -9   7  14        8.94       74.02     55.36 o
  -7   7  14       44.82      107.89     49.24 o
  -5   7  14        8.95      136.62     73.26 o
  -3   7  14       17.46      -25.74     75.24 o
  -1   7  14       61.27       36.76     84.15 o
 -17   1  15        0.02       54.34     56.59 o
 -15   1  15       11.82      -31.68     67.32 o
 -13   1  15       51.33       77.22     65.34 o
  -7   1  15        0.62      -11.88     65.34 o
  -5   1  15       66.50      -10.63     54.24 o
  -3   1  15        1.40      -55.18     55.18 o
  -1   1  15        0.43      -37.09     57.35 o
   1   1  15        5.70      -91.98    120.78 o
   3   1  15        1.73      -24.83     63.14 o
 -18   2  15       49.32      -49.50     61.38 o
 -16   2  15       34.16      -49.50     69.30 o
 -14   2  15       40.79       55.44     57.42 o
 -12   2  15       61.51       63.36     73.26 o
  -8   2  15       18.28      -13.86     71.28 o
  -6   2  15       12.61      -27.72     65.34 o
  -4   2  15        0.45      -48.17     48.17 o
  -2   2  15       36.20      -22.59     56.38 o
   0   2  15        7.48      -51.89    103.95 o
   2   2  15       13.02      -32.67     82.17 o
 -17   3  15        1.46       51.48     77.22 o
 -15   3  15       93.33      146.52     81.18 o
 -13   3  15       10.99       53.46     73.26 o
 -11   3  15      131.74      136.62     79.20 o
  -9   3  15      186.31      259.38     75.24 o
  -7   3  15        0.26       25.74     71.28 o
  -5   3  15       56.45       77.22     75.24 o
  -3   3  15        0.35       27.72     71.28 o
  -1   3  15       40.22      -41.33     98.01 o
   1   3  15       46.82      -18.83    183.15 o
 -14   4  15        1.63      -32.97     51.64 o
 -12   4  15       91.39      142.29     60.80 o
 -10   4  15       19.55       71.94     75.45 o
  -8   4  15       77.67       87.70     41.40 o
  -6   4  15       78.50      203.73     58.90 o
  -4   4  15       43.72      171.86     61.56 o
  -2   4  15       98.19      184.14     85.14 o
   0   4  15       25.23      -11.23    177.21 o
 -11   5  15        8.54       24.13     50.18 o
  -9   5  15        2.23        9.30     37.68 o
  -7   5  15       18.32       37.75     40.60 o
  -5   5  15       40.01       98.88     44.37 o
  -3   5  15       25.55      102.96     83.16 o
 
